# Supplementary material for: The Genetics of Human Schistosomiasis Infection Intensity and Liver Disease: A Review
Source: Front Immunol. 2021 Feb 15;12:613468. doi: 10.3389/fimmu.2021.613468 (PMC7917240; doi:10.3389/fimmu.2021.613468)
Supplement: Supplementary Table 1 — Search strategy: Summary of PubMed search strategy. [file Data_Sheet_1.xlsx]

## Sheet: TableS1 Search strategy
Terms used for searching PubMed for papers on the host genetics of schistosomiasis.The results were reviewed to remove irrelevant hits and additional papers were included from our prior collections. Table S1 and Table S2 lists the search strategy and publications considered in this study. A summary of phenotypes, study designs, populations and effects realized as shown in Table S3.
	Search terms
Association	Schistosomiasis + human + genetic + association
Mapping	Schistosomiasis + human + genetic + mapping
Linkage	Schistosomiasis + human + genetic + linkage
Search of PubMed as at 23rd March 2020
Name of search	Total refs found	Selected	Unique	Final added
Association	253	38	NA	38
Mapping	30	7	5	5
Linkage	26	16	5	5
Others before/after search date	10	9	9	10
TOTAL				58
253 Association refs found in search	AssociationPMIDs		30 Mapping refs found	MappingPMIDs		26 Linkage refs found	LinkagePMIDs
1	1342702		1	3169203		1	8755934
2	1342721		2	7591063		2	8841190
3	1342722		3	8052509		3	9287190
4	1428019		4	8841190		4	9311752
5	1791409		5	9196742		5	9698772
6	1842399		6	9287190		6	9866735
7	2110685		7	9513172		7	10094195
8	2584935		8	10094195		8	10441577
9	3092170		9	11107544		9	10603573
10	3113004		10	11259337		10	11791970
11	3117747		11	11791970		11	12618857
12	6967288		12	12467978		12	12779010
13	7545117		13	12973350		13	12906733
14	7875683		14	14527722		14	13678637
15	8137314		15	15102772		15	15756299
16	8172401		16	15998470		16	16131910
17	8194761		17	18273035		17	18056382
18	8230298		18	18578888		18	18207118
19	8526895		19	18598576		19	21664486
20	8652843		20	19133265		20	24263136
21	8697435		21	20849859		21	25048426
22	9084036		22	21533061		22	25273270
23	9194098		23	24263136		23	25775214
24	9203963		24	25048426		24	28526730
25	9292149		25	25775214		25	30914041
26	9364694		26	26751972		26	31759924
27	9407383		27	27207135
28	9484712		28	27764257
29	9513172		29	28526730
30	9566792		30	30815000
31	9610789
32	9715951
33	9815716
34	9864238
35	9866735
36	9916070
37	9924534
38	10048962
39	10078602
40	10203020
41	10228073
42	10479161
43	10583866
44	10633918
45	10702404
46	10706967
47	10958872
48	10996124
49	11035098
50	11301380
51	11429173
52	11500037
53	11536174
54	11550787
55	11696199
56	12050167
57	12117965
58	12474468
59	12498994
60	12515909
61	12906881
62	13678637
63	14129490
64	14607968
65	14756544
66	15154012
67	15229227
68	15353964
69	15361240
70	15361241
71	15379864
72	15526002
73	15590562
74	15610859
75	15679635
76	15719618
77	15864275
78	15879126
79	15905799
80	15914551
81	16042197
82	16131910
83	16138851
84	16246438
85	16552047
86	16730013
87	16806222
88	16817994
89	16998598
90	17013799
91	17015735
92	17019080
93	17023176
94	17102820
95	17136018
96	17297052
97	17521654
98	17631966
99	17693186
100	17709268
101	17854674
102	18056382
103	18207118
104	18273035
105	18414649
106	18471548
107	18590737
108	18822286
109	19000388
110	19190772
111	19199268
112	19258704
113	19393158
114	19439374
115	19471606
116	19486544
117	19629529
118	19699204
119	19699526
120	20012564
121	20025653
122	20161725
123	20187746
124	20601175
125	20732615
126	20976218
127	21111452
128	21160045
129	21488078
130	21658898
131	21664486
132	21666794
133	21680534
134	21696828
135	21832058
136	21870644
137	21945176
138	21951846
139	22281765
140	22286019
141	22370708
142	22509417
143	22622125
144	22653920
145	22693230
146	22737405
147	23006852
148	23082491
149	23085327
150	23414795
151	23448728
152	23490547
153	23515570
154	23527093
155	23709687
156	23724620
157	23742053
158	23815102
159	24035474
160	24330517
161	24343727
162	24357629
163	24397869
164	24587461
165	24657550
166	24729611
167	24784152
168	24795476
169	24912586
170	24921634
171	24957876
172	24968940
173	25051269
174	25079344
175	25111595
176	25153992
177	25211227
178	25273270
179	25275467
180	25476703
181	25512154
182	25582427
183	25643513
184	25681233
185	25705680
186	25807310
187	25819297
188	25830474
189	25837311
190	25852044
191	25918212
192	25961574
193	26002824
194	26046446
195	26138586
196	26147973
197	26174820
198	26192556
199	26201095
200	26258681
201	26339383
202	26348711
203	26370134
204	26584526
205	26953255
206	26979443
207	27015949
208	27075622
209	27207135
210	27507682
211	27792733
212	27808086
213	27825390
214	28107347
215	28178325
216	28189770
217	28264699
218	28345469
219	28510608
220	28526730
221	28739251
222	28764739
223	28829433
224	28967497
225	28983471
226	29045404
227	29102771
228	29131459
229	29154994
230	29182577
231	29554131
232	29578085
233	29649072
234	29667570
235	29708967
236	29782530
237	29941645
238	30010060
239	30157337
240	30201055
241	30239006
242	30482220
243	30526698
244	30587243
245	30635040
246	30678712
247	30689628
248	30815000
249	30914041
250	31544425
251	31658287
252	31775865
253	32131676

## Sheet: TableS2 All included refs
								SEARCH KEY	1=Association search (Schistosomiasis+human+genetic+association)						4=Added from collections
									2=Unique Mapping search (Schistosomiasis+human+genetic+mapping)
									3=Unique Linkage search(Schistosomiasis+human+genetic+linkage)
PMID	Search key	infection,infection intensity=I or pathology=P	Full reference						4=Other
1902058	4	I	Abel L, Demenais F, Prata A, Souza AE, Dessein A. Evidence for the segregation of a major gene in human susceptibility/resistance to infection by Schistosoma mansoni. Am J Hum Genet. 1991 May;48(5):959–970. PMCID: PMC1683050
9287190	2	R	Abel L, Dessein AJ The impact of host genetics on susceptibility to human infectious diseases. Curr Opin Immunol. 1997 Aug;9(4):509-16.
9866735	1	R	Abel L, Dessein AJ. Genetic epidemiology of infectious diseases in humans: design of population-based studies. Emerging Infect Dis. 1998 Dec;4(4):593–603. PMCID: PMC2640252
11107544	2	R	Abel L, Marquet S, Chevillard C, elWali NE, Hillaire D, Dessein A. [Genetic predisposition to bilharziasis in humans: research methods and application to the study of Schistosoma mansoni infection]. J Soc Biol. 2000;194(1):15–18. PMID: 11107544
29131459	1	I	Adedoja A, Hoan NX, van Tong H, Adukpo S, Tijani DB, Akanbi AA, Meyer CG, Ojurongbe O, Velavan TP. Differential contribution of interleukin-10 promoter variants in malaria and schistosomiasis mono- and co-infections among Nigerian children. Trop Med Int Health. 2018;23(1):45–52. PMID: 29131459
30010060	1	I	Adedokun SA, Seamans BN, Cox NT, Liou G, Akindele AA, Li Y, Ojurongbe O, Thomas BN. Interleukin-4 and STAT6 promoter polymorphisms but not interleukin-10 or 13 are essential for schistosomiasis and associated disease burden among Nigerian children. Infect Genet Evol. 2018;65:28–34. PMID: 30010060
25807310	1	I	Antony JS, Ojurongbe O, Kremsner PG, Velavan TP. Lectin complement protein Collectin 11 (CL-K1) and susceptibility to urinary schistosomiasis. PLoS Negl Trop Dis. 2015 Mar;9(3):e0003647. PMCID: PMC4373859
8172401	1	I	Assaad-Khalil SH, Helmy MA, Zaki A, Mikhail MM, el-Hai MA, el-Sawy M. Some genetic, clinical and immunologic interrelations in schistosomiasis mansoni. Ann Biol Clin (Paris). 1993;51(6):619–626. PMID: 8172401
16131910	1	R	Barnes KC1, Grant AV, Gao P. A review of the genetic epidemiology of resistance to parasitic disease and atopic asthma: common variants for common phenotypes? Curr Opin Allergy Clin Immunol. 2005 Oct;5(5):379-85.
18207118	1	R	Bethony JM, Quinnell RJ. Genetic epidemiology of human schistosomiasis in Brazil. Acta Trop. 2008 Dec;108(2–3):166–174. PMID: 18207118
15756299	3	P	Blanton RE, Salam EA, Ehsan A, King CH, Goddard KA. Schistosomal hepatic fibrosis and the interferon gamma receptor: a linkage analysis using single-nucleotide polymorphic markers. Eur J Hum Genet. 2005 May;13(5):660–668. PMID: 15756299
17023176	1	R	Campino S, Kwiatkowski D, Dessein A. Mendelian and complex genetics of susceptibility and resistance to parasitic infections. Semin Immunol. 2006 Dec;18(6):411–422. PMID: 17023176
14607968	1	P	Chevillard C, Moukoko CE, Elwali N-EMA, Bream JH, Kouriba B, Argiro L, Rahoud S, Mergani A, Henri S, Gaudart J, Mohamed-Ali Q, Young HA, Dessein AJ. IFN-gamma polymorphisms (IFN-gamma +2109 and IFN-gamma +3810) are associated with severe hepatic fibrosis in human hepatic schistosomiasis (Schistosoma mansoni). J Immunol. 2003 Nov 15;171(10):5596–5601. PMID: 14607968
9698772	3	I	Chiarella JM, Goldberg AC, Abel L, Carvalho EM, Kalil J, Dessein A. Absence of linkage between MHC and a gene involved in susceptibility to human schistosomiasis. Braz J Med Biol Res. 1998 May;31(5):665–670. PMID: 9698772
23414795	1	P	Dessein A, Arnaud V, He H, Li J, Dessein H, Hou X, Luo X, Li Y. Genetic analysis of human predisposition to hepatosplenic disease caused by schistosomes reveals the crucial role of connective tissue growth factor in rapid progression to severe hepatic fibrosis. Pathol Biol. 2013 Jan;61(1):3–10. PMID: 23414795
15361241	1	R	Dessein A, Kouriba B, Eboumbou C, Dessein H, Argiro L, Marquet S, Elwali N-EMA, Rodrigues V, Li Y, Doumbo O, Chevillard C. Interleukin-13 in the skin and interferon-gamma in the liver are key players in immune protection in human schistosomiasis. Immunol Rev. 2004 Oct;201:180–190. PMID: 15361241
9513172	1	R	Dessein A. [Genetic predisposition to infectious diseases] Med Trop (Mars). 1997;57(3 Suppl):10-2.
1428019	1	R	Dessein AJ, Couissinier P, Demeure C, Rihet P, Kohlstaedt S, Carneiro-Carvalho D, Ouattara M, Goudot-Crozel V, Dessein H, Bourgois A. Environmental, genetic and immunological factors in human resistance to Schistosoma mansoni. Immunol Invest. 1992 Aug;21(5):423–453. PMID: 1428019
10441577	3	P	Dessein AJ, Hillaire D, Elwali NE, Marquet S, Mohamed-Ali Q, Mirghani A, Henri S, Abdelhameed AA, Saeed OK, Magzoub MM, Abel L. Severe hepatic fibrosis in Schistosoma mansoni infection is controlled by a major locus that is closely linked to the interferon-gamma receptor gene. Am J Hum Genet. 1999 Sep;65(3):709–721. PMCID: PMC1377977
10603573	3	R	Dessein AJ, Marquet S, Henri S, El Wali NE, Hillaire D, Rodrigues V, Prata A, Ali QM, Gharib B, de Reggi M, Magzoub MM, Saeed OK, Abdelhameed AA, Abel L. Infection and disease in human schistosomiasis mansoni are under distinct major gene control. Microbes Infect. 1999 Jun;1(7):561–567. PMID: 10603573
32277285	4	P	Dessein, H., Duflot, N., Romano, A., Opio, C., Pereira, V., Mola, C., Kabaterene, N., Coutinho, A., & Dessein, A. (2020). Genetic algorithms identify individuals with high risk of severe liver disease caused by schistosomes. Human Genetics, 139(6–7), 821–831. https://doi.org/10.1007/s00439-020-02160-4
19486544	1	R	Ellis MK, McManus DP. Familial aggregation of human helminth infection in the Poyang lake area of China with a focus on genetic susceptibility to schistosomiasis japonica and associated markers of disease. Parasitology. 2009 Jun;136(7):699–712. PMID: 19486544
18056382	1	I	Ellis MK, Zhao ZZ, Chen H-G, Montgomery GW, Li Y-S, McManus DP. Analysis of the 5q31 33 locus shows an association between single nucleotide polymorphism variants in the IL-5 gene and symptomatic infection with the human blood fluke, Schistosoma japonicum. J Immunol. 2007 Dec 15;179(12):8366–8371. PMCID: PMC2757302
19000388	1	I P	Elsammak MY, Al-Sharkaweey RM, Ragab MS, Amin GM, Kandil MH. In Egyptians, a mutation in the lymphotoxin-alpha gene may increase susceptibility to hepatitis C virus but not that to schistosomal infection. Ann Trop Med Parasitol. 2008 Dec;102(8):709–716. PMID: 19000388
17507019	4	I P	Eriksson, J., Reimert, C. M., Kabatereine, N. B., Kazibwe, F., Ireri, E., Kadzo, H., Eltahir, H. B., Mohamed, A. O., Vennervald, B. J., & Venge, P. (2007). The 434(G>C) polymorphism within the coding sequence of Eosinophil Cationic Protein (ECP) correlates with the natural course of Schistosoma mansoni infection. International Journal for Parasitology, 37(12), 1359–1366. https://doi.org/10.1016/j…
19190772	1	I	Gatlin MR, Black CL, Mwinzi PN, Secor WE, Karanja DM, Colley DG. Association of the gene polymorphisms IFN-gamma +874, IL-13 -1055 and IL-4 -590 with patterns of reinfection with Schistosoma mansoni. PLoS Negl Trop Dis. 2009;3(2):e375. PMCID: PMC2631135
22370708	1	I	Gong Z, Luo Q-Z, Lin L, Su Y-P, Peng H-B, Du K, Yu P, Wang S-P. Association of MICA gene polymorphisms with liver fibrosis in schistosomiasis patients in the Dongting Lake region. Braz J Med Biol Res. 2012 Mar;45(3):222–229. PMCID: PMC3854198
20927126	4	I	Grant AV, Araujo MI, Ponte EV, Oliveira RR, Cruz AA, Barnes KC, Beaty TH. Polymorphisms in IL10 are associated with total Immunoglobulin E levels and Schistosoma mansoni infection intensity in a Brazilian population. Genes Immun. 2011 Jan;12(1):46–50. PMID: 20927126
22574126	4	I	Grant AV, Araujo MI, Ponte EV, Oliveira RR, Gao P, Cruz AA, Barnes KC, Beaty TH. Functional polymorphisms in IL13 are protective against high Schistosoma mansoni infection intensity in a Brazilian population. PLoS ONE. 2012;7(5):e35863. PMCID: PMC3345031
18273035	1	I	He H, Isnard A, Kouriba B, Cabantous S, Dessein A, Doumbo O, Chevillard C. A STAT6 gene polymorphism is associated with high infection levels in urinary schistosomiasis. Genes Immun. 2008 Apr;9(3):195–206. PMID: 18273035
10203020	1	P	Hirayama K, Chen H, Kikuchi M, Yin T, Gu X, Liu J, Zhang S, Yuan H. HLA-DR-DQ alleles and HLA-DP alleles are independently associated with susceptibility to different stages of post-schistosomal hepatic fibrosis in the Chinese population. Tissue Antigens. 1999 Mar;53(3):269–274. PMID: 10203020
21664486	1	R	Huy NT, Hamada M, Kikuchi M, Lan NTP, Yasunami M, Zamora J, Hirayama K. Association of HLA and post-schistosomal hepatic disorder: a systematic review and meta-analysis. Parasitol Int. 2011 Dec;60(4):347–356. PMID: 21664486
22288822	4	I	Idris, Z. M., Yazdanbakhsh, M., Adegnika, A. A., Lell, B., Issifou, S., & Noordin, R. (2012). A Pilot Study on Cytotoxic T Lymphocyte-4 Gene Polymorphisms in Urinary Schistosomiasis. Genetic Testing and Molecular Biomarkers, 16(6), 488–492. https://doi.org/10.1089/gtmb.2011.0209
19471606	1	R	Isnard A, Chevillard C. Recent advances in the characterization of genetic factors involved in human susceptibility to infection by schistosomiasis. Curr Genomics. 2008;9(5):290–300. PMCID: PMC2685643
20861864	4	I	Isnard A, Kouriba B, Doumbo O, Chevillard C. Association of rs7719175, located in the IL13 gene promoter, with Schistosoma haematobium infection levels and identification of a susceptibility haplotype. Genes Immun. 2011 Jan;12(1):31–39. PMID: 20861864
15879126	1	I	Kouriba B, Chevillard C, Bream JH, Argiro L, Dessein H, Arnaud V, Sangare L, Dabo A, Beavogui AH, Arama C, Traoré HA, Doumbo O, Dessein A. Analysis of the 5q31-q33 locus shows an association between IL13-1055C/T IL-13-591A/G polymorphisms and Schistosoma haematobium infections. J Immunol. 2005 May 15;174(10):6274–6281. PMID: 15879126
26258681	1	I P	Long X, Chen Q, Zhao J, Rafaels N, Mathias P, Liang H, Potee J, Campbell M, Zhang B, Gao L, Georas SN, Vercelli D, Beaty TH, Ruczinski I, Mathias R, Barnes KC, Chen X. An IL-13 promoter polymorphism associated with liver fibrosis in patients with Schistosoma japonicum. PLoS ONE. 2015;10(8):e0135360. PMCID: PMC4530950
28189770	1	P	Long X, Daya M, Zhao J, Rafaels N, Liang H, Potee J, Campbell M, Zhang B, Araujo MI, Oliveira RR, Mathias RA, Gao L, Ruczinski I, Georas SN, Vercelli D, Beaty TH, Barnes KC, Chen X, Chen Q. The role of ST2 and ST2 genetic variants in schistosomiasis. J Allergy Clin Immunol. 2017 Nov;140(5):1416-1422.e6. PMCID: PMC5550370
25273270	1	R	Mangano VD, Modiano D Host genetics and parasitic infections. Clin Microbiol Infect. 2014 Dec;20(12):1265-75
10094195	2	I	Marquet S, Abel L, Hillaire D, Dessein A. Full results of the genome-wide scan which localises a locus controlling the intensity of infection by Schistosoma mansoni on chromosome 5q31-q33. Eur J Hum Genet. 1999 Jan;7(1):88–97. PMID: 10094195
8841190	2	I	Marquet S, Abel L, Hillaire D, Dessein H, Kalil J, Feingold J, Weissenbach J, Dessein AJ. Genetic localization of a locus controlling the intensity of infection by Schistosoma mansoni on chromosome 5q31-q33. Nat Genet. 1996 Oct;14(2):181–184. PMID: 8841190
25051269	1	P	Martins da Fonseca CS, Pimenta Filho AA, dos Santos BS, da Silva CA, Domingues ALC, Owen JS, Lima VL de M. Human plasma lipid modulation in schistosomiasis mansoni depends on apolipoprotein E polymorphism. PLoS ONE. 2014;9(7):e101964. PMCID: PMC4106763
9715951	1	I P	May J, Kremsner PG, Milovanovic D, Schnittger L, Löliger CC, Bienzle U, Meyer CG. HLA-DP control of human Schistosoma haematobium infection. Am J Trop Med Hyg. 1998 Aug;59(2):302–306. PMID: 9715951
25211227	1	R	Mbanefo EC, Huy NT, Wadagni AA, Eneanya CI, Nwaorgu O, Hirayama K. Host determinants of reinfection with schistosomes in humans: a systematic review and meta-analysis. PLoS Negl Trop Dis. 2014 Sep;8(9):e3164. PMCID: PMC4161334
10479161	1	I P	Mohamed-Ali Q, Elwali NE, Abdelhameed AA, Mergani A, Rahoud S, Elagib KE, Saeed OK, Abel L, Magzoub MM, Dessein AJ. Susceptibility to periportal (Symmers) fibrosis in human schistosoma mansoni infections: evidence that intensity and duration of infection, gender, and inherited factors are critical in disease progression. J Infect Dis. 1999 Oct;180(4):1298–1306. PMID: 10479161
9311752	3	I	Müller-Myhsok B, Stelma FF, Guissé-Sow F, Muntau B, Thye T, Burchard GD, Gryseels B, Horstmann RD. Further evidence suggesting the presence of a locus, on human chromosome 5q31-q33, influencing the intensity of infection with Schistosoma mansoni. Am J Hum Genet. 1997 Aug;61(2):452–454. PMCID: PMC1715915
26046446	1	I	Ojurongbe O, Antony JS, Van Tong H, Meyer CG, Akindele AA, Sina-Agbaje OR, Kremsner PG, Velavan TP. Low MBL-associated serine protease 2 (MASP-2) levels correlate with urogenital schistosomiasis in Nigerian children. Trop Med Int Health. 2015 Oct;20(10):1311–1319. PMID: 26046446
26406299	4	P	Oliveira, J. B., Silva, P. C. V., Vasconcelos, L. M., Gomes, A. V., Coêlho, M. R. C. D., Cahu, G. G. O. M., Muniz, M. T. C., & Domingues, A. L. C. (2015). Influence of Polymorphism (-G308A) TNF-α on the Periportal Fibrosis Regression of Schistosomiasis After Specific Treatment. Genetic Testing and Molecular Biomarkers, 19(11), 598–603. https://doi.org/10.1089/gtmb.2015.0091
22693230	1	I	Ouf EA, Ojurongbe O, Akindele AA, Sina-Agbaje OR, Van Tong H, Adeyeba AO, Kremsner PG, Kun JFJ, Velavan T. Ficolin-2 levels and FCN2 genetic polymorphisms as a susceptibility factor in schistosomiasis. J Infect Dis. 2012 Aug 15;206(4):562–570. PMID: 22693230
13678637	1	R	Quinnell RJ. Genetics of susceptibility to human helminth infection. Int J Parasitol. 2003 Sep 30;33(11):1219–1231. PMID: 13678637
25476703	1	P	Sertorio M, Hou X, Carmo RF, Dessein H, Cabantous S, Abdelwahed M, Romano A, Albuquerque F, Vasconcelos L, Carmo T, Li J, Varoquaux A, Arnaud V, Oliveira P, Hamdoun A, He H, Adbelmaboud S, Mergani A, Zhou J, Monis A, Pereira LB, Halfon P, Bourlière M, Parana R, Dos Reis M, Gonnelli D, Moura P, Elwali NE, Argiro L, Li Y, Dessein A. IL-22 and IL-22 binding protein (IL-22BP) regulate fibrosis and ci…
29087736	4	P	Silva PCV, Gomes AV, de Britto LRPB, de Lima ELS, da Silva JL, Montenegro SML, Muniz MTC, Domingues ALC. Influence of a TNF-α Polymorphism on the Severity of Schistosomiasis Periportal Fibrosis in the Northeast of Brazil. Genet Test Mol Biomarkers. 2017 Nov;21(11):658–662. PMID: 29087736
25079344	1	P	Silva PCV, Gomes AV, de Souza TKG, Coêlho MRCD, Cahu GG de OM, Muniz MTC, Domingues ALC. Association of SNP (-G1082A) IL-10 with increase in severity of periportal fibrosis in schistosomiasis, in the northeast of Brazil. Genet Test Mol Biomarkers. 2014 Sep;18(9):646–652. PMID: 25079344
30526698	1	R	Tiongco RE, Paragas NA, Dominguez MJ, Lasta SL, Pandac JK, Pineda-Cortel MR. ABO blood group antigens may be associated with increased susceptibility to schistosomiasis: a systematic review and meta-analysis. J Helminthol. 2018 Dec 11;94:e21. PMID: 30526698
32554084	4	I P	Xiao, Q., Yu, H., & Zhu, X. (2020). The associations of hub gene polymorphisms in PI3K/AKT/mTOR pathway and Schistosomiasis Japonica infection and hepatic fibrosis. Infection, Genetics and Evolution: Journal of Molecular Epidemiology and Evolutionary Genetics in Infectious Diseases, 85, 104423. https://doi.org/10.1016/j.meegid.2020.104423
16042197	1	P	Zhang J, Liu W, Li Y, Long X. [Studies on the association of human leukocyte antigen class II alleles with advanced hepatosplenic schistosomiasis japonica]. Zhongguo Ji Sheng Chong Xue Yu Ji Sheng Chong Bing Za Zhi. 2005 Feb 28;23(1):6–9. PMID: 16042197
25153992	1	I P	Zhu X, Zhang J, Fan W, Gong Y, Yan J, Yuan Z, Wu L, Cui H, Luo H, Kong Q, Tang L, Leng S, Liao Y, Fu W, Xiao Q, Li D. MAPKAP1 rs10118570 polymorphism is associated with anti-infection and anti-hepatic fibrogenesis in schistosomiasis japonica. PLoS ONE. 2014;9(8):e105995. PMCID: PMC4143368
11791970	2	I	Zinn-Justin A, Marquet S, Hillaire D, Dessein A, Abel L. Genome search for additional human loci controlling infection levels by Schistosoma mansoni. Am J Trop Med Hyg. 2001 Dec;65(6):754–758. PMID: 11791970

## Sheet: TableS3 Details of refs
Paper_name(Author_year)	Year	Location	Parasite species	Design	Genotyping method	Infection=1 Infection intensity=2 Fibrosis/PPF=3	Phenotypes	Main Text Table	Sample size	Age	Locus name	chromosome	Genes		SNPs	Association found?	Effect size	Notes
Adedoja_2018	2018	Nigeria	S.haematobium	Case_Control	Sequencing	1		4	233 (156 cases vs 77 controls)	4-15 yrs	IL10	chr1	IL10	Interleukin-10	haplotype (IL10 positions -1082G/A, -819C/T and -592C/A)	Yes, GCC more frequent in cases	OR = 2.2, 95% CI = 1.2-4.4, P = 0.017
Adedoja_2018	2018	Nigeria	S.haematobium	Case_Control	Sequencing	1		4	233 (156 cases vs 77 controls)	4-15 yrs	IL10	chr1	IL10	Interleukin-10	haplotype (IL10 positions -1082G/A, -819C/T and -592C/A)	Yes, GTA more frequent in controls	OR = 0.1, 95% CI = 0.02-0.5, P = 0.0004
Adedokun_2018	2018	Nigeria	S.haematobium	Case_Control	PCR-RFLP	1		4	131 cases vs 275 controls	3-20 yrs	?	chr12	STAT6	signal transducer and activator of transcription 6	STAT6 (rs3024974)	?
Antony_2015	2015	Nigeria	S.haematobium	Case_Control	?	1		4	167 cases vs 186 matched controls	?	2p25.3	chr2	COLEC11	collectin subfamily member 11	non-synonymous variant p.R216H	Yes, associated with the occurrence of schistosomiasis	OR = 0.44, 95%CI = 0.22-0.72, P corr = 0.0004	Gene product is Lectin Complement Protein Collectin 11 (CL-K1), haplotype associated with increasing serum levels , see P correlation
Antony_2015	2015	Nigeria	S.haematobium	Case_Control	?	1		4	167 cases vs 186 matched controls	?	2p25.3	chr2	COLEC11	collectin subfamily member 11	COLEC11*TCCA haplotypes	Yes, associated with decreased schistosomiasis	OR = 0.38, 95%CI = 0.23-0.63, P corr = 0.0001	Gene product is Lectin Complement Protein Collectin 11 (CL-K1), haplotype associated with increasing serum levels , see P correlation
Assaad-Khalil_1993	1993		S.mansoni	Case_Control	?	1		5	47 cases vs 200 controls	?	HLA	chr6	HLA	Human Leucocyte Antigen	?	Yes	?
Ellis_2007	2007	China	S,japonicum	Cohort	MALDI TOF	1		4	159 susceptible,133 resistant,113 symptomatic						IL5(rs4143832 )	Yes	2.3 ( p = 0.004; CI : 1.30–4.01)
Elsammak_2008	2008	Egypt	schistosoma	case conrol	PCR-RFLP	1		No association	66 cases;22 controls	NA					LTa	No associaton with schistosoma infection
Gatlin_2009	2009	Kenya	S.mansoni	Cohort	Sequencing	1		4	87 adult men (car washers)		SM1_5q31-q33	chr5	IL4	Interleukin 4	IL4 -590 (rs 2243250)	yes (heterozygous C/T being significantly resistant to reinfection) when compared to homozygous (C/C and T/T)	OR 3.5 ,CI 1.2, 10.2,p=0.0419
Gatlin_2009	2009	Kenya	S.mansoni	Cohort	Sequencing	1		4	87 adult men (car washers)		SM1_5q31-q33	chr5	IL13	Interleukin 13	IL13 -591 (rs 2069743)	no
Gatlin_2009	2009	Kenya	S.mansoni	Cohort	Sequencing	1		4	87 adult men (car washers)		SM1_5q31-q33	chr5	IL13	Interleukin 13	IL13 +130 (rs 20541)	no
Gatlin_2009	2009	Kenya	S.mansoni	Cohort	Sequencing	1		4	87 adult men (car washers)		SM1_5q31-q33	chr5	IL13	Interleukin 13	IL13-1055 (rs1800925)	yes (heterozygous C/T being significantly resistant to reinfection) when compared to homozygous (C/C and T/T)	OR 4.4 ,CI 1.4, 13.4, p=0.0086
Gatlin_2009	2009	Kenya	S.mansoni	Cohort	Sequencing	1		4	87 adult men (car washers)				IFNG		IFNγ+874 (rs 2430561)	yes (T allele being associated with resistance to reinfection)	OR 3.5 ,CI: 1.3, 9.4,p=0.0030
Gong_2012	2012	China	S.japonicum	case control	Polymerasechain reaction-sequence specifc priming (PCR-SSP) and sequencing-based typing (SBT)	1		5	103 cases,141 control	28.6-80.5 (age range)	NA	chr6	MICA	MHC class I polypeptide-related sequence A	MICA*012 allele;MICA*017 allele;MICA*027 allele	higher frequencies in healthy controls but not significant after correcting for multiple tests		severity of liver fbrosis occurring in schistosomiasis patients from the Dongting Lake region.This study provides the initial evidence that MICA genetic polymorphisms may underlie the
Gong_2012	2012	China	S.japonicum	case control	Polymerasechain reaction-sequence specifc priming (PCR-SSP) and sequencing-based typing (SBT)	1		5		28.6-80.5 (age range)	NA	chr6	MICA	MHC class I polypeptide-related sequence A	MICA*A5	Yes(with advance fibrosis)	45.10 vs 26.92%, P =0.00656, Pc = 0.03279, OR = 2.230, 95%CI = 1.245-3.994	the MICA*A5 allele showed signifcantly higher frequency in schistosomiasis patients with advanced fbrosis compared to patients with mild fbrosis
Gong_2012	2012	China	S.japonicum	case control	Polymerasechain reaction-sequence specifc priming (PCR-SSP) and sequencing-based typing (SBT)	1		5		28.6-80.5 (age range)	NA	chr6	MICA	MHC class I polypeptide-related sequence A	MICA*010	Yes (but no more following multiple testing corrections)	P = 0.03123
Long_2015	2015	China	S.japonicum	Case_Control	PCR based TaqManAllelicDiscrimination Assay	1	KK, Miracidia hatching test, serology test including IndirectHemagglutination Assay (IHA), ELISAAssay and circum OvalPrecipitating Test(COPT)	5	947 unrelated individuals (307 chronically infected, 339 late-stage with liver fibrosis, 301 uninfected controls)	Adults	SM1_5q31-q33	chr5	IL13	Interleukin 13	IL13(rs1800925) (IL13/-1112C>T)	Yes, assciated with uninfected controls	OR = 1.49, 95%CI = 1.03-2.13, p = 0.03	NA
May_1998	1998	Gabon	S.haematobium	Case_Control	PCR and Sequencing	1	Parasitological exam of urine	HLA	110 patients and 120 healthy controls	Not provided	HLA	chr6	HLA-DPA1	major histocompatibility complex, class II, DP alpha 1	DPA1*0301	Yes, infection and reinfection		Is DP*301 polymorphism resulting in Met at postion 11 of DP alpha molecule? Met-11 homozygosity occurred more frequently in patients
May_1998	1998	Gabon	S.haematobium	Case_Control	PCR and Sequencing	1	Parasitological exam of urine	HLA	110 patients and 120 healthy controls	Not provided	HLA	chr6	HLA-DPB1 and HLA-DPA1 haplotype		haplotype HLA-DPB1-epitope DEAV (positions 84-87 of the DP beta molecule) and Met-11 positive HLA-DPA1 alleles was more frequent in patients than in controls	Yes, associated with patients compared to controls	NA	Haplotype more frequent in patients than controls
Mbanefo_2014	2014	NA	NA	Review	NA	1	NA	Review	NA	NA	NA		NA		NA	NA	NA	Various factors considered. No particular alleles but balance between IgE/IgG4 is determinant of protective immunity against schistosomiasis
Ojurongbe_2015	2015	Nigeria	S.haematobium	Case_Control	PCR and Sequencing	1	Microscopy of urine, KK to exclude S.mansoni	No association	163 patients and 183 controls	children	MBL-associated serine protease 2 (MASP-2)	chr1	MASP2	mannan binding lectin serine peptidase 2	MASP2 p.P126L	Yes, MASP2 secretor haplotypes were associated with MASP-2 serum levels in healthy subjects. Younger children with a patent infection had significantly lower MASP-2 serum levels than uninfected children (P = 0.0074) heterozygous MASP2 p.P126L was associated with reduced serum MASP-2 levels	NA	MASP-2 involved in the complement lectin cascade in the presence of MBL2 and FCN2, whose promoter variants and their corresponding serum levels are associated with relative protection from urogenital schistosomiasis.
Ojurongbe_2015	2015	Nigeria	S.haematobium	Case_Control	PCR and Sequencing	1	Microscopy of urine, KK to exclude S.mansoni	No association	163 patients and 183 controls	children	MBL-associated serine protease 2 (MASP-2)	chr1	MASP2	mannan binding lectin serine peptidase 2	MASP2(rs7548659)	No	NA
Ojurongbe_2015	2015	Nigeria	S.haematobium	Case_Control	PCR and Sequencing	1	Microscopy of urine, KK to exclude S.mansoni	No association	163 patients and 183 controls	children	MBL-associated serine protease 2 (MASP-2)	chr1	MASP2	mannan binding lectin serine peptidase 2	MASP2(rs61735600)	No	NA
Ojurongbe_2015	2015	Nigeria	S.haematobium	Case_Control	PCR and Sequencing	1	Microscopy of urine, KK to exclude S.mansoni	No association	163 patients and 183 controls	children	MBL-associated serine protease 2 (MASP-2)	chr1	MASP2	mannan binding lectin serine peptidase 2	MASP2(rs72550870)	No	NA
Ojurongbe_2015	2015	Nigeria	S.haematobium	Case_Control	PCR and Sequencing	1	Microscopy of urine, KK to exclude S.mansoni	No association	163 patients and 183 controls	children	MBL-associated serine protease 2 (MASP-2)	chr1	MASP2	mannan binding lectin serine peptidase 2	MASP2(rs56392418)	No	NA
Ojurongbe_2015	2015	Nigeria	S.haematobium	Case_Control	PCR and Sequencing	1	Microscopy of urine, KK to exclude S.mansoni	No association	163 patients and 183 controls	children	MBL-associated serine protease 2 (MASP-2)	chr1	MASP2	mannan binding lectin serine peptidase 2	MASP2(rs1961795)	No	NA
Ojurongbe_2015	2015	Nigeria	S.haematobium	Case_Control	PCR and Sequencing	1	Microscopy of urine, KK to exclude S.mansoni	No association	163 patients and 183 controls	children	MBL-associated serine protease 2 (MASP-2)	chr1	MASP2	mannan binding lectin serine peptidase 2	MASP2(rs12711521)	No	NA
Ojurongbe_2015	2015	Nigeria	S.haematobium	Case_Control	PCR and Sequencing	1	Microscopy of urine, KK to exclude S.mansoni	No association	163 patients and 183 controls	children	MBL-associated serine protease 2 (MASP-2)	chr1	MASP2	mannan binding lectin serine peptidase 2	MASP2(rs2273346)	No	NA
Ojurongbe_2015	2015	Nigeria	S.haematobium	Case_Control	PCR and Sequencing	1	Microscopy of urine, KK to exclude S.mansoni	No association	163 patients and 183 controls	children	MBL-associated serine protease 2 (MASP-2)	chr1	MASP2	mannan binding lectin serine peptidase 2	MASP2(rs12085877)	No	NA
Ojurongbe_2015	2015	Nigeria	S.haematobium	Case_Control	PCR and Sequencing	1	Microscopy of urine, KK to exclude S.mansoni	No association	163 patients and 183 controls	children	MBL-associated serine protease 2 (MASP-2)	chr1	MASP2	mannan binding lectin serine peptidase 2	MASP2(rs1782455)	No	NA
Ouf_2012	2012	Nigeria	S.haematobium	Case_Control	Real time PCR	1	Microscopy of urine, the control group was divided into 2 subgroups: those positive for antischistosomal total IgG antibodies and negative for egg in urine (SELP) and those negative for antischistosomal total IgG antibodies and negative for egg in urine (SELN). Considered results for combined although all results broken down by groups are presented in tables	4	168 patients and 192 controls	?	FCN2 promoter	chr9	FCN2	ficolin 2	FCN2 -986G>A	Yes, -986A associated with occurrence of schistosomiasis, heterozygous GA associated with Schistosomiasis, homozygous GG associated with protection	OR=1.9 (1.3–2.8)	Human Ficolin-2 L-Ficolins are pattern-recognition proteins involved in innate immunity
Ouf_2012	2012	Nigeria	S.haematobium	Case_Control	Real time PCR	1	Microscopy of urine, the control group was divided into 2 subgroups: those positive for antischistosomal total IgG antibodies and negative for egg in urine (SELP) and those negative for antischistosomal total IgG antibodies and negative for egg in urine (SELN). Considered results for combined although all results broken down by groups are presented in tables	4	168 patients and 192 controls	?	FCN2 promoter	chr9	FCN2	ficolin 2	FCN2 -602G>A	No, only in haplotype see below	NA	Numbers too few for A allele to compute effect
Ouf_2012	2012	Nigeria	S.haematobium	Case_Control	Real time PCR	1	Microscopy of urine, the control group was divided into 2 subgroups: those positive for antischistosomal total IgG antibodies and negative for egg in urine (SELP) and those negative for antischistosomal total IgG antibodies and negative for egg in urine (SELN). Considered results for combined although all results broken down by groups are presented in tables	4	168 patients and 192 controls	?	FCN2 promoter	chr9	FCN2	ficolin 2	FCN2 -4A>G	Yes, -4G associated with occurrence of schistosomiasis, heteozygous AG associated with risk, homozygous AA shield against	OR=2.0 (1.3–3)
Ouf_2012	2012	Nigeria	S.haematobium	Case_Control	Real time PCR	1	Microscopy of urine, the control group was divided into 2 subgroups: those positive for antischistosomal total IgG antibodies and negative for egg in urine (SELP) and those negative for antischistosomal total IgG antibodies and negative for egg in urine (SELN). Considered results for combined although all results broken down by groups are presented in tables	4	168 patients and 192 controls	?	FCN2 exon 8	chr9	FCN2	ficolin 2	FCN2 +6424G>T	No, only in haplotype see below	NA
Ouf_2012	2012	Nigeria	S.haematobium	Case_Control	Real time PCR	1	Microscopy of urine, the control group was divided into 2 subgroups: those positive for antischistosomal total IgG antibodies and negative for egg in urine (SELP) and those negative for antischistosomal total IgG antibodies and negative for egg in urine (SELN). Considered results for combined although all results broken down by groups are presented in tables	4	168 patients and 192 controls	?	FCN2	chr9	FCN2	ficolin 2	haplotype -986 A ,-602G ,-4G ,+624G	Yes, associated with susceptibility	2.0 (1.4–3.1)
Ouf_2012	2012	Nigeria	S.haematobium	Case_Control	Real time PCR	1	Microscopy of urine, the control group was divided into 2 subgroups: those positive for antischistosomal total IgG antibodies and negative for egg in urine (SELP) and those negative for antischistosomal total IgG antibodies and negative for egg in urine (SELN). Considered results for combined although all results broken down by groups are presented in tables	4	168 patients and 192 controls	?	FCN2	chr9	FCN2	ficolin 2	haplotype -986 G ,-602G ,-4A ,+624G	Yes,	0.7 (.4–1.0	Ficolin-2 serum level was significantly higher in controls (P < .005) and in controls with GGAG haplotypes (P < .0001).
Tiongco_2018	2018	NA	Several	Review and meta-analysis	?	1	?	4	NA	?	ABO	chr9	ABO	N-acetylgalactosaminyltransferase and alpha 1-3-galactosyltransferase	non blood type O	Yes, increased risk of infection	OR: 1.40; 95% CI: 1.17-1.67; PA < 0.001	metaanalysis of ABO and schistosomiasis risk publications as at 21 August 2018
Tiongco_2018	2018	NA	Several	Review and meta-analysis	?	1	?	4	NA	?	ABO	chr9	ABO	N-acetylgalactosaminyltransferase and alpha 1-3-galactosyltransferase	blood type O	Yes, reduced risk of infection	OR: 0.71; 95% CI: 0.60-0.85; PA < 0.001	metaanalysis of ABO and schistosomiasis risk publications as at 21 August 2018
Zhu_2014	2014	China	S.japonicum	Case_Control	PCR and Sequencing	3	KK and miracidium hatching test		1014 cases and 1779 controls	mean(s.d) cases: Hepatic fibrosis 44.6±8.3, Non hepatic fibrosis 45.9±10; controls 34.8±11.1	9q33.3	chr22	MAPKAP1 (mitogen-activated protein kinase associated protein 1)		MAPKAP1(rs10118570)	Yes, rs10118570 GG	discovery adjusted OR = 0.35 ; replicative adjusted OR = 0.37; combined adjusted OR = 0.45
Ellis_2007	2007	China	S,japonicum	Cohort	MALDI TOF	1		4	159 susceptible,133 resistant,113 symptomatic						IL5(rs17690122)	yes	2.25 ( p =0.005; CI :1.27–4.00)
Abel_1991	1991	Brazil	S.mansoni	Family based	NA	2		NA	20 pedigrees (n=269)	Not provided	NA		NA		NA	NA	NA	Segregation analysis
Abel_2000	2000	Brazil	S.mansoni	Review	NA	2		NA	NA	NA	SM1_5q31-q33		Th1/Th2 differentiaion genes		NA	NA	NA
Adedokun_2018	2018	Nigeria	S.haematobium	Case_Control	PCR-RFLP	2		4	131 cases vs 275 controls	3-20 yrs	SM1?	chr5	IL4	Interleukin 4	IL4 (rs2243250)	Yes	?	Subcontinental differences, IL4/13 East Africa, while IL-13 in West Africa
Dessein_1992	1992	Bzazil	S.mansoni	Segragation analysis	Sequencing	2		NA	20 pedigrees(n=269)		SM1_5q31-q33		NA		NA	NA	NA	strong evidence for a co-dominant major gene (x' =45.2,3 degree of freedom (df's), p˂10-6)
Grant_2011	2011	Brazil	S.mansoni	FBAT	TaqMan probe-based 50-nuclease assays	2		4	318 nuclear families	4-15 yrs	Chr 1	chr1	IL10	Interleukin-10	IL10 (rs3024495)	Yes	?
Grant_2011	2011	Brazil	S.mansoni	FBAT	TaqMan probe-based 50-nuclease assays	2		4	318 nuclear families	4-15 yrs	Chr 1	chr1	IL10	Interleukin-10	IL10 (rs1800872)	No		but was associated with tIgE levels
Grant_2011	2011	Brazil	S.mansoni	FBAT	TaqMan probe-based 50-nuclease assays	2		4	318 nuclear families	4-15 yrs	Chr 1	chr1	IL10	Interleukin-10	IL10 (rs1800871)	No
Grant_2011	2011	Brazil	S.mansoni	FBAT	TaqMan probe-based 50-nuclease assays	2		4	318 nuclear families	4-15 yrs	Chr 1	chr1	IL10	Interleukin-10	IL10 (rs1800896)	No
Grant_2011	2011	Brazil	S.mansoni	FBAT	TaqMan probe-based 50-nuclease assays	2		4	318 nuclear families	4-15 yrs	Chr 1	chr1	IL10	Interleukin-10	IL10 (rs3024498)	No
Grant_2011	2011	Brazil	S.mansoni	FBAT	TaqMan probe-based 50-nuclease assays	2		4	318 nuclear families	4-15 yrs	Chr 1	chr1	IL10	Interleukin-10	IL10 (rs3024496)	No
Grant_2011	2011	Brazil	S.mansoni	FBAT	TaqMan probe-based 50-nuclease assays	2		4	318 nuclear families	4-15 yrs	Chr 1	chr1	IL10	Interleukin-10	IL10 (rs1554286)	No
Grant_2011	2011	Brazil	S.mansoni	FBAT	TaqMan probe-based 50-nuclease assays	2		4	318 nuclear families	4-15 yrs	Chr 1	chr1	IL10	Interleukin-10	IL10(rs1518111)	No
Grant_2011	2011	Brazil	S.mansoni	FBAT	TaqMan probe-based 50-nuclease assays	2		4	318 nuclear families	4-15 yrs	Chr 1	chr1	IL10	Interleukin-10	IL10(rs3024491)	No
Grant_2012	2012	Brazil	S.mansoni	FBAT	Taq man assay	2		4	318 nuclear families	NA	SM1_5q31-q33	chr5	IL13	Interleukin-13	IL13(rs1800925)	Yes ( T allele associated with low levens of S.mansoni,)	NA	P = 0.05
Grant_2012	2012	Brazil	S.mansoni	FBAT	Taq man assay	2		4	318 nuclear families	NA	SM1_5q31-q33	chr5	IL13	Interleukin-13	IL13(rs20541)	Yes (T allele associated with low levens of S.mansoni,)	NA	P=0.005, based on GEE and confirmed by QTDT (p=0.014)
Grant_2012	2012	Brazil	S.mansoni	FBAT	Taq man assay	2		4	318 nuclear families		SM1_5q31-q33	chr5	IL13	Interleukin-13	IL13 (rs2069743)		NA
Grant_2012	2012	Brazil	S.mansoni	FBAT	Taq man assay	2		4	318 nuclear families		SM1_5q31-q33	chr5	IL13	Interleukin-13	IL13 (rs2066960)	Yes (A allele associated with low levens of S.mansoni,)	NA	p=0.0002, based on GEE
Grant_2012	2012	Brazil	S.mansoni	FBAT	Taq man assay	2		4	318 nuclear families		SM1_5q31-q33	chr5	IL13	Interleukin-13	IL13 (rs1295686)		NA
Grant_2012	2012	Brazil	S.mansoni	FBAT	Taq man assay	2		4	318 nuclear families		SM1_5q31-q33	chr5	IL13	Interleukin-13	IL13 (rs1295685)		NA
Grant_2012	2012	Brazil	S.mansoni	FBAT	Taq man assay	2		4	318 nuclear families		SM1_5q31-q33	chr5	IL13	Interleukin-13	IL13 (rs2069750)		NA
He_2008	2008	Brazil	S.mansoni	FBAT	Taq man assay	2		4	841 individuals	> 4 yrs	12q13	chr12	STAT6	signal transducer and activator of transcription 6	STAT6(rs324013)	Yes	?
He_2008	2008	Mali	S.haematobium	Case_Control	PCR-RFLP	2	Microscopy of urine	4	480 individuals	> 4 yrs	SM1_5q31-q37	chr5	GATA3		rs444762 rs406103 rs477461	No
He_2008	2008	Mali	S.haematobium	Case_Control	PCR-RFLP	2	Microscopy of urine	4	480 individuals	> 4 yrs	SM1_5q31-q40	chr5	I4RA		rs6498012 rs3024548 rs8674	No
He_2008	2008	Mali	S.haematobium	Case_Control	PCR-RFLP	2	Microscopy of urine	4	480 individuals	> 4 yrs	SM1_5q31-q34	chr5	IL13		rs1800925 rs2069743 rs34255686 rs2066960 rs1295686	Yes with rs1800925 in conjunction with rs324013		This paper discusses rs1800925 but does not present new data for it. The data it discusses comes from Kouriba 2005 by the same group
He_2008	2008	Mali	S.haematobium	Case_Control	PCR-RFLP	2	Microscopy of urine	4	480 individuals	> 4 yrs	SM1_5q31-q39	chr5	Il13RA1		rs5957048 rs1316954 rs759147	No
He_2008	2008	Mali	S.haematobium	Case_Control	PCR-RFLP	2	Microscopy of urine	4	480 individuals	> 4 yrs	SM1_5q31-q38	chr5	Il13RA2		rs5946040 rs10482478	No
He_2008	2008	Mali	S.haematobium	Case_Control	PCR-RFLP	2	Microscopy of urine	4	480 individuals	> 4 yrs	SM1_5q31-q35	chr5	IL4		rs2070874 rs2243266 rs2243291	No
He_2008	2008	Brazil	S.mansoni	FBAT	Taq man assay	2		4	841 individuals	> 4 yrs	Chr 12	chr12	STAT6	signal transducer and activator of transcription 6	STAT6(rs324013)	Yes
He_2008	2008	Mali	S.haematobium	Case_Control	PCR-RFLP	2	Microscopy of urine	4	480 individuals	> 4 yrs	Chr 12	chr12	STAT6		rs324010 rs324015 rs324011 rs324013	Yes
He_2008	2008	Brazil	S.mansoni	FBAT	Taq man assay	2		4	841 individuals	> 4 yrs	SM1_5q31-q33 and 12q13		17 other polymormism in IL4,IL4RA,IL13RA1, IL13RA2 ,STAT6,GATA3			No
He 2008	2008	Mali	S.haematobium	Case_Control	PCR-RFLP	2	Microscopy of urine	4	480 individuals	> 4 yrs	SM1_5q31-q37		GATA3		marker D7S483	No
He 2008	2008	Mali	S.haematobium	Case_Control	PCR-RFLP	2	Microscopy of urine	4	480 individuals	> 4 yrs	SM1_5q31-q40		I4RA		marker D7S550	No
He 2008	2008	Mali	S.haematobium	Case_Control	PCR-RFLP	2	Microscopy of urine	4	480 individuals	> 4 yrs	SM1_5q31-q34		IL13		rs444762 rs406103 rs477461	No
He 2008	2008	Mali	S.haematobium	Case_Control	PCR-RFLP	2	Microscopy of urine	4	480 individuals	> 4 yrs	SM1_5q31-q39		Il13RA1		rs6498012 rs3024548 rs8674	No
He 2008	2008	Mali	S.haematobium	Case_Control	PCR-RFLP	2	Microscopy of urine	4	480 individuals	> 4 yrs	SM1_5q31-q38		Il13RA2		rs1800925 rs2069743 rs34255686 rs2066960 rs1295686	No
He 2008	2008	Mali	S.haematobium	Case_Control	PCR-RFLP	2	Microscopy of urine	4	480 individuals	> 4 yrs	SM1_5q31-q35		IL4		rs5957048 rs1316954 rs759147	No
He_2008 (Does a Brazilian study by He exist?)	2008	Brazil	S.mansoni	FBAT	Taq man assay	2		4	841 individuals	> 4 yrs	SM1_5q31-q33		STAT6		rs5946040 rs10482478	Yes
He 2008	2008	Mali	S.haematobium	Case_Control	PCR-RFLP	2	Microscopy of urine	4	480 individuals	> 4 yrs	SM1_5q31-q36		STAT6		rs2070874 rs2243266 rs2243291	Yes
Isnard_2011	2011	Mali	S.haematobium	FBAT	PCR-RFLP	2		4	841 individuals	> 4 yrs	SM1_5q31-q33	chr5	IL13	Interleukin-13	IL13 (rs3091307)	No
Isnard_2011	2011	Mali	S.haematobium	FBAT	PCR-RFLP	2		4	841 individuals	> 4 yrs	SM1_5q31-q33	chr5	IL13	Interleukin-13	IL13 (12188917)	No
Isnard_2011	2011	Mali	S.haematobium	FBAT	PCR-RFLP	2		4	841 individuals	> 4 yrs	SM1_5q31-q33	chr5	IL13	Interleukin-13	IL13 (1881457)	No
Isnard_2011	2011	Mali	S.haematobium	FBAT	PCR-RFLP	2		4	841 individuals	> 4 yrs	SM1_5q31-q33	chr5	IL13	Interleukin-13	IL13 (2069738)	No
Isnard_2011	2011	Mali	S.haematobium	FBAT	PCR-RFLP	2		4	841 individuals	> 4 yrs	SM1_5q31-q33	chr5	IL13	Interleukin-13	IL13 (2069739)	No
Isnard_2011	2011	Mali	S.haematobium	FBAT	PCR-RFLP	2		4	841 individuals	> 4 yrs	SM1_5q31-q33	chr5	IL13	Interleukin-13	IL13 (2069740)	No
Isnard_2011	2011	Mali	S.haematobium	FBAT	PCR-RFLP	2		4	841 individuals	> 4 yrs	SM1_5q31-q33	chr5	IL13	Interleukin-13	IL13 (1295687)	No
Isnard_2008	2008	Mali	S.haematobium	Review	PCR-RFLP and denaturing HPLC	2		Review	841 individuals	> 4 yrs	NA		NA		NA	NA	NA	NA
Kouriba_2005	2005	Mali	S.haematobium	FBAT	primer extension reactions and denaturing HPLC analysis	2		4	841 individuals	> 4 yrs	SM1_5q31-q33	chr5	IL13	Interleukin-13	IL13-1055C/T(rs1800925)	Yes, C prefentially transmitted to top 10% worm burden	?
Kouriba_2005	2005	Mali	S.haematobium	FBAT	primer extension reactions and denaturing HPLC analysis	2		4	841 individuals	> 4 yrs	SM1_5q31-q33	chr5	IL13	Interleukin-13	IL13-591A/G	Yes, A preferentially transmitted to top 10% worm burden	?
Kouriba_2005	2005	Mali	S.haematobium	FBAT	PCR-RFLP	2		4	841 individuals	> 4 yrs	SM1_5q31-q33	chr5	IL13	Interleukin-13	IL13-1258A/G	No
Kouriba_2005	2005	Mali	S.haematobium	FBAT	PCR-RFLP	2		4	841 individuals	> 4 yrs	SM1_5q31-q33	chr5	IL13	Interleukin-13	IL13 arg130gln	No
Kouriba_2005	2005	Mali	S.haematobium	FBAT	primer extension reactions and denaturing HPLC analysis	2		4	841 individuals	> 4 yrs	SM1_5q31-q33	chr5	IL5	Intereukin 5	IL5-202G/A	No
Marquet_1999	1999	Brazil	S.mansoni	Segregation and linkage analysis	Genomewide study using Microsatellites	2		3	11 informative families	Not provided	SM1_5q31-q33		Not named		NA	Yes	?	Full study of Marquet 1996 to identify additional loci
Marquet_1999	1999	Brazil	S.mansoni	Segregation and linkage analysis	Genomewide study using Microsatellites	2		3	11 informative families	Not provided	1p22.2		NA		NA	No	?	same sampleset as Marquet_1996, locus had 'promising, but nonsignificant results'
Marquet_1999	1999	Brazil	S.mansoni	Segregation and linkage analysis	Genomewide study using Microsatellites	2		3	11 informative families	Not provided	7q36		NA		NA	No	?	same sampleset as Marquet_1996, locus had 'promising, but nonsignificant results'
Marquet_1999	1999	Brazil	S.mansoni	Segregation and linkage analysis	Genomewide study using Microsatellites	2		3	11 informative families	Not provided	21q22-22-qter		NA		NA	No	?	same sampleset as Marquet_1996, locus had 'promising, but nonsignificant results'
Marquet_1996	1996	Brazil	S.mansoni	Segregation and linkage analysis	Genomewide study using Microsatellites	2		3	11 informative families	Not provided	SM1_5q31-q33	chr5	CSF1R	colony stimulating factor 1 receptor	NA	Yes	lod of +4.54	Within SM1 the D5S636 also had a high lod of 4.74. CSF1R was corroborated by multipoint analysis. Subsequent studies do not seem to confirm CSF1R as the gene of interest
Müller-Myhsok_1997	1997	Senegal	S.mansoni	Case_Control	Not provided, likely microsatellites as same markers used as Marquet 1996	2	KK and CAA	3	154 individuals (15 extended pedigrees and 33 nuclear families)		SM1_5q31-q33		NA		D5S410 and D5S636 (termed markers, confirm if SNPs)	Yes	Weighted pairwise correlation score of 2.86, P=0.002 and D5S636, P=0.005	Complex segregation analysis by use of the POINTER program, Morton et al 1983; various analyses methods
Zinn-Justin_2001	2001	Brazil	S.mansoni	Case_Control	Genomewide study using Microsatellites	2	KK feacal egg counts	3	142 individuals (11 families, including 2 large pedigrees (comprising 50 and 20 people, respectively), 5 smaller pedigrees (12, 9, 14, 6, and 7 people, respectively), and 4 nuclear families (7, 5, 6, and 6 subjects, respectively)	Adults and children	SM1_5q31-q33		NA			Yes	Asymptotic P value 3 X10-7	Same 142 individuals analyzed by Marquet and others, Marquet_1996 and Marquet_1999; few microsatellites for primary map only 235 for 22 autosomes
Zinn-Justin_2001	2001	Brazil	S.mansoni	Case_Control	Genomewide study using Microsatellites	2	KK feacal egg counts	3	142 individuals (11 families, including 2 large pedigrees (comprising 50 and 20 people, respectively), 5 smaller pedigrees (12, 9, 14, 6, and 7 people, respectively), and 4 nuclear families (7, 5, 6, and 6 subjects, respectively)	Adults and children	1p21-q23		NA			Yes	Asymptotic p value 0.004	Same 142 individuals analyzed by Marquet and others, Marquet_1996 and Marquet_1999; few microsatellites for primary map only 235 for 22 autosomes
Zinn-Justin_2001	2001	Brazil	S.mansoni	Case_Control	Genomewide study using Microsatellites	2	KK feacal egg counts	3	142 individuals (11 families, including 2 large pedigrees (comprising 50 and 20 people, respectively), 5 smaller pedigrees (12, 9, 14, 6, and 7 people, respectively), and 4 nuclear families (7, 5, 6, and 6 subjects, respectively)	Adults and children	1p21-q23		NA		Between markers CSF1R (colony-stimulating factor 1 receptor) and D5S636	Yes	Asymptotic p-value 0.02
Zinn-Justin_2001	2001	Brazil	S.mansoni	Case_Control	Genomewide study using Microsatellites	2	KK feacal egg counts	3	142 individuals (11 families, including 2 large pedigrees (comprising 50 and 20 people, respectively), 5 smaller pedigrees (12, 9, 14, 6, and 7 people, respectively), and 4 nuclear families (7, 5, 6, and 6 subjects, respectively)	Adults and children	6p21-q21		NA		marker D1S252	Yes	pA= 0.02, pA |D5S636<0.002	Same 142 individuals analyzed by Marquet and others, Marquet_1996 and Marquet_1999; few microsatellites for primary map only 235 for 22 autosomes
Zinn-Justin_2001	2001	Brazil	S.mansoni	Case_Control	Genomewide study using Microsatellites	2	KK feacal egg counts	3	142 individuals (11 families, including 2 large pedigrees (comprising 50 and 20 people, respectively), 5 smaller pedigrees (12, 9, 14, 6, and 7 people, respectively), and 4 nuclear families (7, 5, 6, and 6 subjects, respectively)	Adults and children	6p21-q21		NA		marker D1S305	Yes	pA D5S636 <0.02, , pA| D5S636 < 0.002
Zinn-Justin_2001	2001	Brazil	S.mansoni	Case_Control	Genomewide study using Microsatellites	2	KK feacal egg counts	3	142 individuals (11 families, including 2 large pedigrees (comprising 50 and 20 people, respectively), 5 smaller pedigrees (12, 9, 14, 6, and 7 people, respectively), and 4 nuclear families (7, 5, 6, and 6 subjects, respectively)	Adults and children	7q35-q36		NA		marker D6S286	Yes	pA <0.01, pA| D5S636<0.008
Zinn-Justin_2001	2001	Brazil	S.mansoni	Case_Control	Genomewide study using Microsatellites	2	KK feacal egg counts	3	142 individuals (11 families, including 2 large pedigrees (comprising 50 and 20 people, respectively), 5 smaller pedigrees (12, 9, 14, 6, and 7 people, respectively), and 4 nuclear families (7, 5, 6, and 6 subjects, respectively)	Adults and children	7q35-q36		NA		marker D6S294	Yes	pA <0.006, pA |D5S636<0.03
Isnard_2010	2010	Mali	S.haematobium	Review	PCR-RFLP and denaturing HPLC	2		Review	841 individuals	> 4 yrs	NA		NA		NA	NA	NA	NA
Abel_2000	2000	Brazil	S.mansoni	Review	NA	3		NA	NA	NA	chr12	chr12	IFNG	Interferon gamma	NA	NA	NA
Blanton_2005	2005	Egypt	S.mansoni	FBAT	sequencing	3		5	89 affected sibpairs from 40 pedrigree	≥11 yrs	6q23–q24	chr6	IFNGR1	interferon gamma receptor 1	IFNGRI(rs1327475)	Yes		Only the IFNGR1 had multipoint p-values of less than 0,05 for more than one phenotype (simple and severe hepatic fibrosis),Also suggestive evidence for linkage of schistosomal hepatic fibrosis to a locus in the IL-13-IL-4 and TGFb1,The rs1327475 marker of IFNGR1 produced the most significant P-value (0.0000013) in model-free single point analysis
Blanton_2005	2005	Egypt	S.mansoni	FBAT	sequencing	3		5	89 affected sibpairs from 40 pedrigree	≥11 yrs	6q23–q24	chr6	IFNGR1	interferon gamma receptor 1	IFNGRI(rs 608914)	no
Blanton_2005	2005	Egypt	S.mansoni	FBAT	sequencing	3		5	89 affected sibpairs from 40 pedrigree	≥11 yrs	6q23–q24	chr6	IFNGR1	interferon gamma receptor 1	IFNGRI(rs1327474)	no
Blanton_2005	2005	Egypt	S.mansoni	FBAT	sequencing	3		5	89 affected sibpairs from 40 pedrigree	≥11 yrs	6q23–q24	chr6	IFNGR1	interferon gamma receptor 1	IFNGRI(rs3799488)	no
Blanton_2005	2005	Egypt	S.mansoni	FBAT	sequencing	3		5	89 affected sibpairs from 40 pedrigree	≥11 yrs	1q31–q32	chr1	IL10	Interleukin-10	IL10(rs2222202)	no
Blanton_2005	2005	Egypt	S.mansoni	FBAT	sequencing	3		5	89 affected sibpairs from 40 pedrigree	≥11 yrs	1q31–q32	chr1	IL10	Interleukin-10	IL10 (rs1554286)	no
Blanton_2005	2005	Egypt	S.mansoni	FBAT	sequencing	3		5	89 affected sibpairs from 40 pedrigree	≥11 yrs	1q31–q32	chr1	IL10	Interleukin-10	IL10(rs 3024496)	no
Blanton_2005	2005	Egypt	S.mansoni	FBAT	sequencing	3		5	89 affected sibpairs from 40 pedrigree	≥11 yrs	1q31–q32	chr1	IL10	Interleukin-10	IL10 (rs3024500)	no
Blanton_2005	2005	Egypt	S.mansoni	FBAT	sequencing	3		5	89 affected sibpairs from 40 pedrigree	≥11 yrs	11q22	chr11	MMP1	matrix metallopeptidase 1	MMP1(rs2075847)	no
Blanton_2005	2005	Egypt	S.mansoni	FBAT	sequencing	3		5	89 affected sibpairs from 40 pedrigree	≥11 yrs	11q22	chr11	MMP1	matrix metallopeptidase 1	MMP1(rs514921)	no
Blanton_2005	2005	Egypt	S.mansoni	FBAT	sequencing	3		5	89 affected sibpairs from 40 pedrigree	≥11 yrs	11q22	chr11	MMP1	matrix metallopeptidase 1	MMP1(rs491152)	no
Blanton_2005	2005	Egypt	S.mansoni	FBAT	sequencing	3		5	89 affected sibpairs from 40 pedrigree	≥11 yrs	11q22	chr11	MMP1	matrix metallopeptidase 1	MMP1(rs 470221)	no
Blanton_2005	2005	Egypt	S.mansoni	FBAT	sequencing	3		5	89 affected sibpairs from 40 pedrigree	≥11 yrs	17q21.3 –q22.1	chr17	Col1a1	collagen type I alpha 1 chain	Col1a1 (rs1007086)	no
Blanton_2005	2005	Egypt	S.mansoni	FBAT	sequencing	3		5	89 affected sibpairs from 40 pedrigree	≥11 yrs	17q21.3 –q22.1	chr17	Col1a1	collagen type I alpha 1 chain	Col1a1 (rs2277633)	no
Blanton_2005	2005	Egypt	S.mansoni	FBAT	sequencing	3		5	89 affected sibpairs from 40 pedrigree	≥11 yrs	17q21.3 –q22.1	chr17	Col1a1	collagen type I alpha 1 chain	Col1a1 (rs2249492)	no
Blanton_2005	2005	Egypt	S.mansoni	FBAT	sequencing	3		5	89 affected sibpairs from 40 pedrigree	≥11 yrs	16q13–q21	chr16	MMP2	matrix metallopeptidase 2	MMP2(rs2287076)	no
Blanton_2005	2005	Egypt	S.mansoni	FBAT	sequencing	3		5	89 affected sibpairs from 40 pedrigree	≥11 yrs	16q13–q21	chr16	MMP2	matrix metallopeptidase 2	MMP2(rs243842)	no
Blanton_2005	2005	Egypt	S.mansoni	FBAT	sequencing	3		5	89 affected sibpairs from 40 pedrigree	≥11 yrs	16q13–q21	chr16	MMP2	matrix metallopeptidase 2	MMP2(rs2287074)	no
Blanton_2005	2005	Egypt	S.mansoni	FBAT	sequencing	3		5	89 affected sibpairs from 40 pedrigree	≥11 yrs	16q13–q21	chr16	MMP2	matrix metallopeptidase 2	MMP2(rs14070)	no
Blanton_2005	2005	Egypt	S.mansoni	FBAT	sequencing	3		5	89 affected sibpairs from 40 pedrigree	≥11 yrs	19q13.1 –13.3	chr19	TGFb1	transforming growth factor beta 1	TGFb1 (rs3826714)	no		small P-values near the corrected level of significance
Blanton_2005	2005	Egypt	S.mansoni	FBAT	sequencing	3		5	89 affected sibpairs from 40 pedrigree	≥11 yrs	19q13.1 –13.3	chr19	TGFb1	transforming growth factor beta 1	TGFb1 (rs1056854)	no		small P-values near the corrected level of significance
Blanton_2005	2005	Egypt	S.mansoni	FBAT	sequencing	3		5	89 affected sibpairs from 40 pedrigree	≥11 yrs	2q31	chr2	Col3a1	collagen type III alpha 1 chain	Col3a1 (rs1516454)	no
Blanton_2005	2005	Egypt	S.mansoni	FBAT	sequencing	3		5	89 affected sibpairs from 40 pedrigree	≥11 yrs	2q31	chr2	Col3a1	collagen type III alpha 1 chain	Col3a1 (rs2271681)	no
Blanton_2005	2005	Egypt	S.mansoni	FBAT	sequencing	3		5	89 affected sibpairs from 40 pedrigree	≥11 yrs	2q31	chr2	Col3a1	collagen type III alpha 1 chain	Col3a1 (rs3817316)	no
Blanton_2005	2005	Egypt	S.mansoni	FBAT	sequencing	3		5	89 affected sibpairs from 40 pedrigree	≥11 yrs	2q31	chr2	Col3a1	collagen type III alpha 1 chain	Col3a1 (rs3736490)	no
Blanton_2005	2005	Egypt	S.mansoni	FBAT	sequencing	3		5	89 affected sibpairs from 40 pedrigree	≥11 yrs	5q23.2	chr5	LOX	lysyl oxidase	LOX (rs 3792803)	no
Blanton_2005	2005	Egypt	S.mansoni	FBAT	sequencing	3		5	89 affected sibpairs from 40 pedrigree	≥11 yrs	5q23.2	chr5	LOX	lysyl oxidase	LOX (rs1800449)	no
Blanton_2005	2005	Egypt	S.mansoni	FBAT	sequencing	3		5	89 affected sibpairs from 40 pedrigree	≥11 yrs	5q31–q31	chr5	IL13	Interleukin 13	IL13 (rs2069739)	no
Blanton_2005	2005	Egypt	S.mansoni	FBAT	sequencing	3		5	89 affected sibpairs from 40 pedrigree	≥11 yrs	5q31–q31	chr5	IL13	Interleukin 13	IL13 (rs20541)	no
Blanton_2005	2005	Egypt	S.mansoni	FBAT	sequencing	3		5	89 affected sibpairs from 40 pedrigree	≥11 yrs	5q31–q31	chr5	IL4	Interleukin 4	IL4?( rs2243202)	no
Blanton_2005	2005	Egypt	S.mansoni	FBAT	sequencing	3		5	89 affected sibpairs from 40 pedrigree	≥11 yrs	5q31–q31	chr5	IL4	Interleukin 4	IL4 (rs2243250)	yes(p=0,004)only when the ultasound pattern was used
Blanton_2005	2005	Egypt	S.mansoni	FBAT	sequencing	3		5	89 affected sibpairs from 40 pedrigree	≥11 yrs	6q23	chr6	CTGF	cellular communication network factor 2	CTGF(rs2151532)	no
Blanton_2005	2005	Egypt	S.mansoni	FBAT	sequencing	3		5	89 affected sibpairs from 40 pedrigree	≥11 yrs	6q23	chr6	CTGF	cellular communication network factor 2	CTGF(rs15375)	no
Blanton_2005	2005	Egypt	S.mansoni	FBAT	sequencing	3		5	89 affected sibpairs from 40 pedrigree	≥11 yrs	Xp11.3 –p11.2	chrX	TIMP1	TIMP metallopeptidase inhibitor 1	TMP1(rs1062849)	no
Blanton_2005	2005	Egypt	S.mansoni	FBAT	sequencing	3		5	89 affected sibpairs from 40 pedrigree	≥11 yrs	Xp11.3 –p11.2	chrX	TIMP1	TIMP metallopeptidase inhibitor 1	TMP1(rs1043428)	no
Chevillard_2003	2003	Sudan	S.mansoni	case conrol?	PCR-RFLP/SSCP	3		5	105(32 with no fibrosis,24 with mild fibrosis,20 with advance fibrosis, 49 with severe hepatic fibrosis)	NA	NA	chr12	IFNG		IFNγ+2109 A/G	Yes (the G allele was associated with higher risk of periportal fibrosis)	OR=2.6,95% CI= 0.15–0.95,p =0.035
Chevillard_2003	2003	Sudan	S.mansoni	case conrol?	PCR-RFLP/SSCP	3		5	105(32 with no fibrosis,24 with mild fibrosis,20 with advance fibrosis, 49 with severe hepatic fibrosis)	NA	NA	chr12	IFNG		IFNγ+3810 G/A	Yes ( A allele was associated with a reduced risk of PPF)	NA	The number of subjects exhibiting this allele was too small to estimate an OR
Chevillard_2003	2003	Sudan	S.mansoni	case conrol?	PCR-RFLP/SSCP	3		5	105(32 with no fibrosis,24 with mild fibrosis,20 with advance fibrosis, 49 with severe hepatic fibrosis)	NA	NA	chr12	IFNG		IFNγ+2109 A/G	no	NA
Chevillard_2003	2003	Sudan	S.mansoni	case conrol?	PCR-RFLP/SSCP	3		5	105(32 with no fibrosis,24 with mild fibrosis,20 with advance fibrosis, 49 with severe hepatic fibrosis)	NA	NA	chr12	IFNG		IFNγ-183	no	NA
Chevillard_2003	2003	Sudan	S.mansoni	case conrol?	PCR-RFLP/SSCP	3		5	105(32 with no fibrosis,24 with mild fibrosis,20 with advance fibrosis, 49 with severe hepatic fibrosis)	NA	NA	chr12	IFNG		IFNγ-155	no	NA
Chevillard_2003	2003	Sudan	S.mansoni	case conrol?	PCR-RFLP/SSCP	3		5	105(32 with no fibrosis,24 with mild fibrosis,20 with advance fibrosis, 49 with severe hepatic fibrosis)	NA	NA	chr12	IFNG		IFNγ+5134	no	NA
Dessein_1999	1999	Sudan	S.mansoni	segregation analysis	Sequencing	3		5	65 pedigrees		6q22-q23	chr12	IFNG				LOD score 3.12
Dessein_1999	1999	Sudan	S.mansoni	Segragation analysis	Sequencing	3		5	65 pedigrees		SM2_6q22-q23	chr6			IFNGR1	Yes	multipoint LOD score 3.12	This result shows that the major locus controlling fibrosis isnot linked to chromosome 5q31-33.
Dessein_1999	1999	Sudan	S.mansoni	Segragation analysis	Sequencing	3		5	65 pedigrees		SM1_5q31-q33				NA	Noassociation
Dessein_1999	1999	Sudan	S.mansoni	Segragation analysis	Sequencing	3		5	65 pedigrees		6p21	chr6			HLA-TNF	Noassociation
Dessein_1999	1999	Sudan	S.mansoni	Segragation analysis	Sequencing	3		5	65 pedigrees		12q15	chr12			NA	Noassociation
Hirayama_1999	1999	China	S.japonicum		PCR-SSO	3		HLA	230 individual	mean age (52.6±10.5)		chr6	HLA	Human Leucocyte Antigen	HLA-DRB1*1101-DQA1*0501-DQB1*0301	associated with protection o grade I fibrosis	Pc˂0.02	Moreover, a tendency was observed within the HLA class II genes for the HLA-DR-DQ alleles to be associated with protection against early changes in liver fibrosis, whereas HLA-DP alleles were associated with protection from the late phase of fibrosis or severe hepatosplenic schistosomiasis
Hirayama_1999	1999	China	S.japonicum		PCR-SSO	3		HLA	230 individual	mean age (52.6±10.5)					DRB1*1501-DRB5*0101	associated with susceptibility o grade I fibrosis	Pc˂0.02
Hirayama_1999	1999	China	S.japonicum		PCR-SSO	3		HLA	230 individual	mean age (52.6±10.5)	NA				DPA1*0103 -DPB1*0201 haplotype	is associated with protection from both grade II and III severe fibrosis	Pc˂0.02
Huy_2011	1999	NA		Review	NA	3		NA	NA	NA	NA		NA		NA	NA	NA
Long_2015	2015	China	S.japonicum	Case_Control	PCR based TaqManAllelicDiscrimination Assay	3	Histopathologic diagnosis from liver fibrosis and healthy subjects, ultrasonography, clinical features of portal hypertension, including splenomegaly, hypersplenism, ascites, esophageal andgastric varice	5	947 unrelated individuals (307 chronically infected, 339 late-stage with liver fibrosis, 301 uninfected controls)	Adults	SM1_5q31-q33	chr5	IL13	Interleukin 13	IL13(rs1800925) (IL13/-1112C>T)	Yes, rs1800925T was associated with late-stage schistosomiasis caused by S. japonicum but not chronic schistosomiasis	OR = 1.39, 95%CI = 1.02-1.91, p = 0.03	Liver fibrosis study
Long_2015	2015	China	S.japonicum	Case_Control	PCR based TaqManAllelicDiscrimination Assay	3	Histopathologic diagnosis from liver fibrosis and healthy subjects, ultrasonography, clinical features of portal hypertension, including splenomegaly, hypersplenism, ascites, esophageal andgastric varice	5	947 unrelated individuals (307 chronically infected, 339 late-stage with liver fibrosis, 301 uninfected controls)	Adults	SM1_5q31-q33	chr5	IL13	Interleukin 13	IL13(rs20541) (IL13R130Q)	Yes, see haplotypes below for susceptibility and protection	NA	NA
Long_2015	2015	China	S.japonicum	Case_Control	PCR based TaqManAllelicDiscrimination Assay	3	Histopathologic diagnosis from liver fibrosis and healthy subjects, ultrasonography, clinical features of portal hypertension, including splenomegaly, hypersplenism, ascites, esophageal andgastric varice	5	947 unrelated individuals (307 chronically infected, 339 late-stage with liver fibrosis, 301 uninfected controls)	Adults	SM1_5q31-q33	chr5	IL13	Interleukin 13	IL13 haplotype rs1800925T-rs20541C	Yes, increased the risk of disease progression to late-stage schistosomiasis	OR = 1.46, p = 0.035	NA
Long_2015	2015	China	S.japonicum	Case_Control	PCR based TaqManAllelicDiscrimination Assay	3	Histopathologic diagnosis from liver fibrosis and healthy subjects, ultrasonography, clinical features of portal hypertension, including splenomegaly, hypersplenism, ascites, esophageal andgastric varice	5	947 unrelated individuals (307 chronically infected, 339 late-stage with liver fibrosis, 301 uninfected controls)	Adults	SM1_5q31-q33	chr5	IL13	Interleukin 13	IL13 haplotype rs1800925C-rs20541A	Yes, protective role against development of late-stage schistosomiasis	F = 0.188, OR = 0.61, p = 0.002	NA
Long_2017	2017	China	S.japonicum	Case_Control	PCR based TaqManAllelicDiscrimination Assay	3	Histopathologic diagnosis from liver fibrosis and healthy subjects, ultrasonography, clinical features of portal hypertension, including splenomegaly, hypersplenism, ascites, esophageal andgastric varice, ELISA for sST2	5	947 unrelated individuals (307 chronically infected, 339 late-stage with liver fibrosis, 301 uninfected controls)	Adults	ST2 (IL1RL1)	chr2	ST2	interleukin 1 receptor like 1	ST2(rs12712135)	Yes, marker associated with sST2 levels, levels significantly higher in endstage disease compared with chronic cases and controls	? Not clear	ST2 is a receptor for IL-33, a Th2 cytokine aka IL1RL1 encodes a member of the interleukin 1 receptor family. It's correct name is (IL1RL1)
Long_2017	2017	China	S.japonicum	Case_Control	PCR based TaqManAllelicDiscrimination Assay	3	Histopathologic diagnosis from liver fibrosis and healthy subjects, ultrasonography, clinical features of portal hypertension, including splenomegaly, hypersplenism, ascites, esophageal andgastric varice, ELISA for sST2	5	947 unrelated individuals (307 chronically infected, 339 late-stage with liver fibrosis, 301 uninfected controls)	Adults	ST2 (IL1RL1)	chr2	ST2	interleukin 1 receptor like 1	ST2(rs1420101)	Yes, marker associated with sST2 levels, levels significantly higher in endstage disease compared with chronic cases and controls	? Not clear	ST2 is a receptor for IL-33, a Th2 cytokine aka IL1RL1 encodes a member of the interleukin 1 receptor family. It's correct name is (IL1RL1)
Long_2017	2017	China	S.japonicum	Case_Control	PCR based TaqManAllelicDiscrimination Assay	3	Histopathologic diagnosis from liver fibrosis and healthy subjects, ultrasonography, clinical features of portal hypertension, including splenomegaly, hypersplenism, ascites, esophageal andgastric varice, ELISA for sST2	5	947 unrelated individuals (307 chronically infected, 339 late-stage with liver fibrosis, 301 uninfected controls)	Adults	ST2 (IL1RL1)	chr2	ST2	interleukin 1 receptor like 1	ST2(rs6543119)	Yes, marker associated with sST2 levels, levels significantly higher in endstage disease compared with chronic cases and controls	? Not clear	ST2 is a receptor for IL-33, a Th2 cytokine aka IL1RL1 encodes a member of the interleukin 1 receptor family. It's correct name is (IL1RL1)
Long_2017	2017	China	S.japonicum	Case_Control	PCR based TaqManAllelicDiscrimination Assay	3	Histopathologic diagnosis from liver fibrosis and healthy subjects, ultrasonography, clinical features of portal hypertension, including splenomegaly, hypersplenism, ascites, esophageal andgastric varice, ELISA for sST2	5	947 unrelated individuals (307 chronically infected, 339 late-stage with liver fibrosis, 301 uninfected controls)	Adults	ST2 (IL1RL1)	chr2	ST2	interleukin 1 receptor like 1	ST2(rs1041973)	No	NA	ST2 is a receptor for IL-33, a Th2 cytokine aka IL1RL1 encodes a member of the interleukin 1 receptor family. It's correct name is (IL1RL1)
Long_2017	2017	China	S.japonicum	Case_Control	PCR based TaqManAllelicDiscrimination Assay	3	Histopathologic diagnosis from liver fibrosis and healthy subjects, ultrasonography, clinical features of portal hypertension, including splenomegaly, hypersplenism, ascites, esophageal andgastric varice, ELISA for sST2	5	947 unrelated individuals (307 chronically infected, 339 late-stage with liver fibrosis, 301 uninfected controls)	Adults	ST2 (IL1RL1)	chr2	ST2	interleukin 1 receptor like 1	ST2(rs10206753)	No	NA	ST2 is a receptor for IL-33, a Th2 cytokine aka IL1RL1 encodes a member of the interleukin 1 receptor family. It's correct name is (IL1RL1)
Long_2017	2017	China	S.japonicum	Case_Control	PCR based TaqManAllelicDiscrimination Assay	3	Histopathologic diagnosis from liver fibrosis and healthy subjects, ultrasonography, clinical features of portal hypertension, including splenomegaly, hypersplenism, ascites, esophageal andgastric varice, ELISA for sST2	5	947 unrelated individuals (307 chronically infected, 339 late-stage with liver fibrosis, 301 uninfected controls)	Adults	ST2 (IL1RL1)	chr2	ST2	interleukin 1 receptor like 1	ST2(rs10173081)	No	NA	ST2 is a receptor for IL-33, a Th2 cytokine aka IL1RL1 encodes a member of the interleukin 1 receptor family. It's correct name is (IL1RL1)
Martins_2014	2014	Brazil	S.mansoni	Case_Control	PCR	3	Hepatosplenic schistosomiasis was diagnosed by physical examination and upper abdominal ultrasound, conducted by a qualified and experienced professional according to the WHO protocol for ultrasound of schistosomiasisrelated morbidity [27]. The patients with hepatosplenic schistosomiasis mansoni (SM) had typical hepatosplenomegaly and portal hypertension	5	84 patients vs 108 controls	18-65 yrs	APOE	chr19	APOE	Apolipoprotein E	APOE ε2	No	NA
Martins_2014	2014	Brazil	S.mansoni	Case_Control	PCR	3	Hepatosplenic schistosomiasis was diagnosed by physical examination and upper abdominal ultrasound, conducted by a qualified and experienced professional according to the WHO protocol for ultrasound of schistosomiasisrelated morbidity [27]. The patients with hepatosplenic schistosomiasis mansoni (SM) had typical hepatosplenomegaly and portal hypertension	5	84 patients vs 108 controls	18-65 yrs	APOE	chr19	APOE	Apolipoprotein E	APOE ε3	No	NA
Martins_2014	2014	Brazil	S.mansoni	Case_Control	PCR	3	Hepatosplenic schistosomiasis was diagnosed by physical examination and upper abdominal ultrasound, conducted by a qualified and experienced professional according to the WHO protocol for ultrasound of schistosomiasisrelated morbidity [27]. The patients with hepatosplenic schistosomiasis mansoni (SM) had typical hepatosplenomegaly and portal hypertension	5	84 patients vs 108 controls	18-65 yrs	APOE	chr19	APOE	Apolipoprotein E	APOE ε4	No	NA
Martins_2014	2014	Brazil	S.mansoni	Case_Control	PCR	3	dyslipidemia	5	84 patients vs 108 controls	18-65 yrs	APOE	chr19	APOE	Apolipoprotein E	ε2 ε3 ε4	Yes, the inverse relationship of TG levels in controls (ε2>ε3>ε4) was absent in patients (ε2 or ε4>ε3), and the increase in HDL-C of ε2 or ε4 patients compared to ε3 patients was not seen in the control groups.	NA	While no difference in schistosomiasis susceptibility between APOE genotypes, schistosomiasis infection disrupts the direction of APOE levels in various genotypes
May_1998	1998	Gabon	S.haematobium	Case_Control	PCR and Sequencing	3	Ultrasonography for bladder pathology	HLA	110 patients and 120 healthy controls	Not provided	HLA	chr6	HLA-DPA1	major histocompatibility complex, class II, DP alpha 1	DPA1 Ala-11	Yes, Ala-11 positive individuals showed less frequently ultrasonographic signs of bladder pathology compared with Ala-11 negative, Ala homozygosity also associated with healthy controls	NA
Mohamed-Ali_1999	1999	Sudan	S.mansoni	Case_Control	Not done	3	Ultrasonography for periportal (Symmers) fibrosis in livers and spleens	NA Heritability	792 individuals from 65 families	1->50 yrs	NA		NA		NA	NA	NA	clustering of FII and FIII in afew pedigrees suggested genetic factors
Sertorio_2015	2015	China	S.japonicum	Case_Control	TaqMan probes and RFLP	3	hepatic fibrosis, severe	5	122 cases vs 205 controls	Average age case=44.1 yrs, controls=52.2 yrs	IL-22RA2	chr6	IL22RA2	interleukin 22 receptor subunit alpha 2	IL22RA2(rs6570136)	Yes, genotypes AA and GG associated with increased risk of fibrosis I	(P = 0.003; odds ratio [OR] = 2.07, CI 1.5-5.4)	Replicated in China, Brazil and Sudan, aggravating genotypes were associated with high IL22RA2 transcripts levels, also associated with HCV fibrosis and cirrhosis
Sertorio_2015	2015	China	S.japonicum	Case_Control	TaqMan probes and RFLP	3	hepatic fibrosis, severe	5	122 cases vs 205 controls	Average age case=44.1 yrs, controls=52.2 yrs	IL-22RA2	chr6	IL22RA2	interleukin 22 receptor subunit alpha 2	IL22RA2(rs2064501)	Yes, genotypes CC and TT associated with increased risk of fibrosis VI	(P = 0.01; OR = 2, CI 1.2-3.3)	Replicated in China, Brazil and Sudan, aggravating genotypes were associated with high IL22RA2 transcripts levels, also associated with HCV fibrosis and cirrhosis
Sertorio_2015	2015	China	S.japonicum	Case_Control	TaqMan probes and RFLP	3	hepatic fibrosis, severe	5	122 cases vs 205 controls	Average age case=44.1 yrs, controls=52.2 yrs	IL-22RA2	chr6	IL22RA2	interleukin 22 receptor subunit alpha 2	IL22-RA2(rs7774663)	No, genotypes CC and TT correlated but not significantly associated with fibrosis I	OR=2.1(1.4-5.2)
Sertorio_2015	2015	China	S.japonicum	Case_Control	TaqMan probes and RFLP	3	hepatic fibrosis, severe	5	122 cases vs 205 controls	Average age case=44.1 yrs, controls=52.2 yrs	IL-22RA2	chr6	IL22RA2	interleukin 22 receptor subunit alpha 2	IL22RA2(rs7749054)	No, genotypes GG and TT but not significantly associated with fibrosis II	OR=1.45 (0.9-2.3)
Sertorio_2015	2015	China	S.japonicum	Case_Control	TaqMan probes and RFLP	3	hepatic fibrosis, severe	5	122 cases vs 205 controls	Average age case=44.1 yrs, controls=52.2 yrs	IL-22RA2	chr6	IL22RA2	interleukin 22 receptor subunit alpha 2	IL22RA2(rs202563)	No, genotype AA correlated but not significantly associated with fibrosis III	OR=1.47(0.9-2.4)
Sertorio_2015	2015	China	S.japonicum	Case_Control	TaqMan probes and RFLP	3	hepatic fibrosis, severe	5	122 cases vs 205 controls	Average age case=44.1 yrs, controls=52.2 yrs	IL-22RA2	chr6	IL22RA2	interleukin 22 receptor subunit alpha 2	IL22RA2(rs276466)	No, genotype AA correlated but not significantly associated with fibrosis IV	OR=1.65(0.9-2.9)
Sertorio_2015	2015	China	S.japonicum	Case_Control	TaqMan probes and RFLP	3	hepatic fibrosis, severe	5	122 cases vs 205 controls	Average age case=44.1 yrs, controls=52.2 yrs	IL-22RA2	chr6	IL22RA2	interleukin 22 receptor subunit alpha 2	IL22RA2(rs11154915)	No, genotype TT and TC correlated but not significantly associated with fibrosis V	OR=1.5(0.9-2.6)
Sertorio_2015	2015	Sudan	S.mansoni	Case_Control	TaqMan probes and RFLP	3	hepatic fibrosis, severe	5	68 cases vs 149 controls	Average age case=47.1 yrs, controls=50.7 yrs	IL-22RA2	chr6	IL22RA2	interleukin 22 receptor subunit alpha 2	IL22RA2(rs6570136)	Yes, GG associated with increased suscepttibility	P = 0.0007; OR = 8.2 (2.4-28.0)	Multivariate analysis in presence of age,sex, exposure and SNPs IL-22RA2(rs2064501), IL-22-RA2(rs7774663), IL-22RA2(rs7749054), IL-22RA2(rs202563), IL-22RA2(rs276466), IL-22RA2(rs11154915)
Sertorio_2015	2015	Sudan	S.mansoni	Case_Control	TaqMan probes and RFLP	3	hepatic fibrosis, severe	5	68 cases vs 149 controls	Average age case=47.1 yrs, controls=50.7 yrs	IL-22RA2	chr6	IL22RA2	interleukin 22 receptor subunit alpha 2	IL22RA2(rs2064501)	Yes, TT associated with increased risk	P = 0.02; OR = 3.1 (1.2-8.1)	Multivariate analysis in presence of age, sex, exposureand SNPs IL-22RA2(rs6570136), IL-22-RA2(rs7774663), IL-22RA2(rs7749054), IL-22RA2(rs202563), IL-22RA2(rs276466), IL-22RA2(rs11154915)
Sertorio_2015	2015	Sudan	S.mansoni	Case_Control	TaqMan probes and RFLP	3	hepatic fibrosis, severe	5	68 cases vs 149 controls		IL-22RA2	chr6	IL22RA2	interleukin 22 receptor subunit alpha 2	IL22-RA2(rs7774663)	Yes, CC and TT genotypes.	OR=2.4(1.3-4.4)	Univariate
Sertorio_2015	2015	Sudan	S.mansoni	Case_Control	TaqMan probes and RFLP	3	hepatic fibrosis, severe	5	68 cases vs 149 controls		IL-22RA2	chr6	IL22RA2	interleukin 22 receptor subunit alpha 2	IL22RA2(rs7749054)	No, TT genotype	OR=1.7(0.95-3.1)	Univariate
Sertorio_2015	2015	Sudan	S.mansoni	Case_Control	TaqMan probes and RFLP	3	hepatic fibrosis, severe	5	68 cases vs 149 controls		IL-22RA2	chr6	IL22RA2	interleukin 22 receptor subunit alpha 2	IL22RA2(rs202563)	No, GG genotype	OR=1.9(0.98-3.5)	Univariate
Sertorio_2015	2015	Sudan	S.mansoni	Case_Control	TaqMan probes and RFLP	3	hepatic fibrosis, severe	5	68 cases vs 149 controls		IL-22RA2	chr6	IL22RA2	interleukin 22 receptor subunit alpha 2	IL22RA2(rs276466)	No	NA	Univariate
Sertorio_2015	2015	Sudan	S.mansoni	Case_Control	TaqMan probes and RFLP	3	hepatic fibrosis, severe	5	68 cases vs 149 controls		IL-22RA2	chr6	IL22RA2	interleukin 22 receptor subunit alpha 2	IL22RA2(rs11154915)	Yes, TT genotype	OR=9.4(1.1-85)	Univariate
Sertorio_2015	2015	Sudan	S.mansoni	Case_Control	TaqMan probes and RFLP	3	hepatic fibrosis, severe	5	68 cases vs 149 controls		IL-22RA2	chr6	IL22RA2	interleukin 22 receptor subunit alpha 2	IL22RA2(rs6570136)	Yes, AA and GG genotype	OR=2.1(1.1-3.9)	Univariate
Sertorio_2015	2015	Sudan	S.mansoni	Case_Control	TaqMan probes and RFLP	3	hepatic fibrosis, severe	5	68 cases vs 149 controls		IL-22RA2	chr6	IL22RA2	interleukin 22 receptor subunit alpha 2	IL22RA2(rs2064501)	Yes, CC and TT genotypes.	OR=2.1(1.1-4.3)	Univariate
Sertorio_2015	2015	Brazil	S.mansoni	Case_Control	TaqMan probes and RFLP	3	hepatic fibrosis, severe	5	45 cases vs 141 controls		IL-22RA6	chr6	IL22RA2	interleukin 22 receptor subunit alpha 2	IL22RA2(rs6570136)	Yes, GG associated with increased suscepttibility	P = 0.003; OR = 26; CI 3.1-222	Multivariate analysis in presence of age,sex, exposure and SNPs IL-22RA2(rs2064501), IL-22-RA2(rs7774663), IL-22RA2(rs7749054), IL-22RA2(rs202563), IL-22RA2(rs276466), IL-22RA2(rs11154915); Replicated in China, Brazil and Sudan, aggravating genotypes were associated with high IL22RA2 transcripts levels, also associated with HCV fibrosis and cirrhosis
Sertorio_2015	2015	Brazil	S.mansoni	Case_Control	TaqMan probes and RFLP	3	hepatic fibrosis, severe	5	45 cases vs 141 controls		IL-22RA7	chr6	IL22RA2	interleukin 22 receptor subunit alpha 2	IL22RA2(rs2064501)	Yes, TC, TT associated with increased susceptibility	P = 0.03; OR = 11	Multivariate analysis in presence of age,sex, exposure and SNPs IL-22RA2(rs2064501), IL-22-RA2(rs7774663), IL-22RA2(rs7749054), IL-22RA2(rs202563), IL-22RA2(rs276466), IL-22RA2(rs11154915); Replicated in China, Brazil and Sudan, aggravating genotypes were associated with high IL22RA2 transcripts levels, also associated with HCV fibrosis and cirrhosis
Sertorio_2015	2015	Brazil	S.mansoni	Case_Control	TaqMan probes and RFLP	3	hepatic fibrosis, severe	5	45 cases vs 141 controls		IL-22RA7	chr6	IL22RA2	interleukin 22 receptor subunit alpha 2	IL22RA2(rs6570136)	Yes, GG associated with increased suscepttibility	OR=4.8(2.1-11)	Univariate
Sertorio_2015	2015	Brazil	S.mansoni	Case_Control	TaqMan probes and RFLP	3	hepatic fibrosis, severe	5	45 cases vs 141 controls		IL-22RA7	chr6	IL22RA2	interleukin 22 receptor subunit alpha 2	IL22-RA2(rs7774663)	Yes,TT associated with susceptibility	OR=2.5(1.1-5.2)	Univariate
Sertorio_2015	2015	Brazil	S.mansoni	Case_Control	TaqMan probes and RFLP	3	hepatic fibrosis, severe	5	45 cases vs 141 controls		IL-22RA7	chr6	IL22RA2	interleukin 22 receptor subunit alpha 2	IL22RA2(rs7749054)	Yes,TT associated with susceptibility	OR=2.4(1.2-4.9)	Univariate
Sertorio_2015	2015	Brazil	S.mansoni	Case_Control	TaqMan probes and RFLP	3	hepatic fibrosis, severe	5	45 cases vs 141 controls		IL-22RA7	chr6	IL22RA2	interleukin 22 receptor subunit alpha 2	IL22RA2(rs202563)	No, GG and AG not associated with susceptibility	OR=2.1(0.8-5.5)	Univariate
Sertorio_2015	2015	Brazil	S.mansoni	Case_Control	TaqMan probes and RFLP	3	hepatic fibrosis, severe	5	45 cases vs 141 controls		IL-22RA7	chr6	IL22RA2	interleukin 22 receptor subunit alpha 2	IL22RA2(rs276466)	No, AA not associated with susceptibility	OR=2(0.9-4.2)	Univariate
Sertorio_2015	2015	Brazil	S.mansoni	Case_Control	TaqMan probes and RFLP	3	hepatic fibrosis, severe	5	45 cases vs 141 controls		IL-22RA7	chr6	IL22RA2	interleukin 22 receptor subunit alpha 2	IL22RA2(rs11154915)	No, TT and TC associated with increased susceptibility	OR=2.1(0.8-5.6)	Univariate
Sertorio_2015	2015	Brazil	S.mansoni	Case_Control	TaqMan probes and RFLP	3	hepatic fibrosis, severe	5	45 cases vs 141 controls		IL-22RA7	chr6	IL22RA2	interleukin 22 receptor subunit alpha 2	IL22RA2(rs2064501)	Borderline, CC and CT associated with increased susceptibility	OR=2.1(1.0-4.6)	Univariate
Silva_2017	2017	Brazil	S.mansoni	Case_Control	PCR and RFLP	3	periportal fibrosis (PPF)	5	256 patients, different levels of PPF		6p21.3	chr6	TNF alpha	tumor necrosis factor	TNF alpha(rs 1800629)(-G308A)	Yes, AA associated with increase in PPF	OR = 4.60; p = 0.009	Median levels of TNF alpha increased in patients with PPF, but not average levels
Silva_2014	2014	Brazil	S.mansoni	Case_Control	allele-speciﬁc PCR	3	periportal fibrosis (PPF)	5	203	41-60 yrs	IL-10	chr1	IL10	Interleukin-10	IL10 rs1800870 (-G1082A)	Yes, -1082AA genotype was significantly associated with severity in PPF when compared with the -1082GG genotype	OR=4.03(1.05-10.43)
Silva_2014	2014	Brazil	S.mansoni	Case_Control	allele-speciﬁc PCR	3	periportal fibrosis (PPF)	5	203	41-60 yrs	IL-10	chr1	IL10	Interleukin-10	IL10 rs1800870 (-G1082A)	Yes, GA+AA susceptible compared to GG	OR=2.5(1.07-5.84)
Silva_2014	2014	Brazil	S.mansoni	Case_Control	allele-speciﬁc PCR	3	periportal fibrosis (PPF)	5	203	41-60 yrs	IL-10	chr1	IL10	Interleukin-10	IL10 rs1800870 (-G1082A)	No, GA appears to be susceptible compared to GG	OR=1.84(0.76-4.46)
Silva_2014	2014	Brazil	S.mansoni	Case_Control	allele-speciﬁc PCR	3	periportal fibrosis (PPF)	5	203	41-60 yrs	IL-10	chr1	IL10	Interleukin-10	IL10 rs1800871 (-C819T)	No, only in haplotype see below; note thhis polymorphism in linkage with -C592A	same as rs1800872 below since in linkage; with alleles CC, CT and TT instead
Silva_2014	2014	Brazil	S.mansoni	Case_Control	allele-speciﬁc PCR	3	periportal fibrosis (PPF)	5	203	41-60 yrs	IL-10	chr1	IL10	Interleukin-10	IL10 rs1800872(-C592A)	No, CC compared with CC Ref	OR=0.99(0.53-1.84)
Silva_2014	2014	Brazil	S.mansoni	Case_Control	allele-speciﬁc PCR	3	periportal fibrosis (PPF)	5	203	41-60 yrs	IL-10	chr1	IL10	Interleukin-10	IL10 rs1800872(-C592A)	No, CA compared with CC Ref	OR=0.28(0.01-4.29)
Silva_2014	2014	Brazil	S.mansoni	Case_Control	allele-speciﬁc PCR	3	periportal fibrosis (PPF)	5	203	41-60 yrs	IL-10	chr1	IL10	Interleukin-10	IL10 rs1800872(-C592A)	No, CA and AA compared with CC Ref	OR=0.96(0.52-1.79)
Silva_2014	2014	Brazil	S.mansoni	Case_Control	allele-speciﬁc PCR	3	periportal fibrosis (PPF)	5	203	41-60 yrs	IL-10	chr1	IL10	Interleukin-10	IL10 haplotypes (-G1082A/-C819T/-C592A) ACC	Yes, protective effect	OR=0.48(0.28-0.82)	compared to GCC reference
Silva_2014	2014	Brazil	S.mansoni	Case_Control	allele-speciﬁc PCR	3	periportal fibrosis (PPF)	5	203	41-60 yrs	IL-10	chr1	IL10	Interleukin-10	IL10 haplotypes (-G1082A/-C819T/-C592A) GTA	Yes, protective effect	OR=0.09(0.04-0.20)	compared to GCC reference
Silva_2014	2014	Brazil	S.mansoni	Case_Control	allele-speciﬁc PCR	3	periportal fibrosis (PPF)	5	203	41-60 yrs	IL-10	chr1	IL10	Interleukin-10	IL10 haplotypes (-G1082A/-C819T/-C592A) ATA	Yes, susceptibility effect	OR=3.03(1.35-6.82)	compared to GCC
Zhang_2005	2005	China	S.japonicum	Case_Control	polymerase chain reaction with sequence-specific primers (PCR-SSP)	3	advanced hepatosplenic disease	5	46 patients with advanced hepatosplenic schisotosomias vs 43 patients with chronic schistosomiasis	?	HLA-class II	chr6	HLA	Human Leucocyte Antigen	HLA-DRB1 x 04	Yes, significantly higher frequency in advanced S. japonicum cases	?	Not found in sci-fi PMID 16042197; Article in Chinese
Zhang_2005	2005	China	S.japonicum	Case_Control	polymerase chain reaction with sequence-specific primers (PCR-SSP)	3	advanced hepatosplenic disease	5	46 patients with advanced hepatosplenic schisotosomias vs 43 patients with chronic schistosomiasis	?	HLA-class II	chr6	HLA	Human Leucocyte Antigen	HLA-DPA1 x 0103	Yes, significantly higher frequency in advanced S. japonicum cases	?	Not found in sci-fi PMID 16042197; Article in Chinese
Zhang_2005	2005	China	S.japonicum	Case_Control	polymerase chain reaction with sequence-specific primers (PCR-SSP)	3	advanced hepatosplenic disease	5	46 patients with advanced hepatosplenic schisotosomias vs 43 patients with chronic schistosomiasis	?	HLA-class II	chr6	HLA	Human Leucocyte Antigen	HLA-DQA1 x 0601	Yes, significantly higher frequency in advanced S. japonicum cases	?	Not found in sci-fi PMID 16042197; Article in Chinese
Zhang_2005	2005	China	S.japonicum	Case_Control	polymerase chain reaction with sequence-specific primers (PCR-SSP)	3	advanced hepatosplenic disease	5	46 patients with advanced hepatosplenic schisotosomias vs 43 patients with chronic schistosomiasis	?	HLA-class II	chr6	HLA	Human Leucocyte Antigen	HLA-DQB1 x 0201	Yes, significantly higher frequency in advanced S. japonicum cases	?	Not found in sci-fi PMID 16042197; Article in Chinese
Zhang_2005	2005	China	S.japonicum	Case_Control	polymerase chain reaction with sequence-specific primers (PCR-SSP)	3	advanced hepatosplenic disease	5	46 patients with advanced hepatosplenic schisotosomias vs 43 patients with chronic schistosomiasis	?	HLA-class II	chr6	HLA	Human Leucocyte Antigen	HLA-DQA1 x 0501	Yes, significantly higher frequency in S. japonicum chronic controls	?	Not found in sci-fi PMID 16042197; Article in Chinese
Zhang_2005	2005	China	S.japonicum	Case_Control	polymerase chain reaction with sequence-specific primers (PCR-SSP)	3	advanced hepatosplenic disease	5	46 patients with advanced hepatosplenic schisotosomias vs 43 patients with chronic schistosomiasis	?	HLA-class II	chr6	HLA	Human Leucocyte Antigen	HLA-DQBH1 x 0601	Yes, significantly higher frequency in S. japonicum chronic controls	?	Not found in sci-fi PMID 16042197; Article in Chinese
Zhu_2014	2014	China	S.japonicum	Case_Control	PCR and Sequencing	3	Ultrasonography	5	1014 cases and 1779 controls	mean(s.d) cases: Hepatic fibrosis 44.6±8.3, Non hepatic fibrosis 45.9±10; controls 34.8±11.1	9q33.3	chr22	MAPKAP1 (mitogen-activated protein kinase associated protein 1)		MAPKAP1(rs10118570)	Yes, rs10118570 GG	discovery adjusted OR = 0.44; replicative adjusted OR = 0.40; combined adjusted OR = 0.42
Zhu_2014	2014	China	S.japonicum	Case_Control	PCR and Sequencing	3	Ultrasonography	5	1014 cases and 1779 controls	mean(s.d) cases: Hepatic fibrosis 44.6±8.3, Non hepatic fibrosis 45.9±10; controls 34.8±11.1	9q33.3	chr9	NEK6		rs10986309	No	report PAR?	discovery cohort; Figure 2 reports PAR, p-values, models and cochran-Armitage trend test p-values
Zhu_2014	2014	China	S.japonicum	Case_Control	PCR and Sequencing	3	Ultrasonography	5		mean(s.d) cases: Hepatic fibrosis 44.6±8.3, Non hepatic fibrosis 45.9±10; controls 34.8±11.1	9q33.3	chr9	NEK6		rs944333	No	report PAR?	discovery cohort; Figure 2 reports PAR, p-values, models and cochran-Armitage trend test p-values
Zhu_2014	2014	China	S.japonicum	Case_Control	PCR and Sequencing	3	Ultrasonography	5		mean(s.d) cases: Hepatic fibrosis 44.6±8.3, Non hepatic fibrosis 45.9±10; controls 34.8±11.1	9q33.3	chr9	PSMB7		rs4574	No	report PAR?	discovery cohort; Figure 2 reports PAR, p-values, models and cochran-Armitage trend test p-values
Zhu_2014	2014	China	S.japonicum	Case_Control	PCR and Sequencing	3	Ultrasonography	5		mean(s.d) cases: Hepatic fibrosis 44.6±8.3, Non hepatic fibrosis 45.9±10; controls 34.8±11.1	9q33.3	chr9	-		rs12343206	No	report PAR?	discovery cohort; Figure 2 reports PAR, p-values, models and cochran-Armitage trend test p-values
Zhu_2014	2014	China	S.japonicum	Case_Control	PCR and Sequencing	3	Ultrasonography	5		mean(s.d) cases: Hepatic fibrosis 44.6±8.3, Non hepatic fibrosis 45.9±10; controls 34.8±11.1	9q33.3	chr9	GPR144		rs10733669	No	report PAR?	discovery cohort; Figure 2 reports PAR, p-values, models and cochran-Armitage trend test p-values
Zhu_2014	2014	China	S.japonicum	Case_Control	PCR and Sequencing	3	Ultrasonography	5		mean(s.d) cases: Hepatic fibrosis 44.6±8.3, Non hepatic fibrosis 45.9±10; controls 34.8±11.1	9q33.3	chr9	GPR144		rs4838186	No	report PAR?	discovery cohort; Figure 2 reports PAR, p-values, models and cochran-Armitage trend test p-values
Zhu_2014	2014	China	S.japonicum	Case_Control	PCR and Sequencing	3	Ultrasonography	5		mean(s.d) cases: Hepatic fibrosis 44.6±8.3, Non hepatic fibrosis 45.9±10; controls 34.8±11.1	9q33.3	chr9	NR6A1		rs4838208	No	report PAR?	discovery cohort; Figure 2 reports PAR, p-values, models and cochran-Armitage trend test p-values
Zhu_2014	2014	China	S.japonicum	Case_Control	PCR and Sequencing	3	Ultrasonography	5		mean(s.d) cases: Hepatic fibrosis 44.6±8.3, Non hepatic fibrosis 45.9±10; controls 34.8±11.1	9q33.3	chr9	NR6A1		rs4838209	No	report PAR?	discovery cohort; Figure 2 reports PAR, p-values, models and cochran-Armitage trend test p-values
Zhu_2014	2014	China	S.japonicum	Case_Control	PCR and Sequencing	3	Ultrasonography	5		mean(s.d) cases: Hepatic fibrosis 44.6±8.3, Non hepatic fibrosis 45.9±10; controls 34.8±11.1	9q33.3	chr9	GOLGA1		rs634710	No	report PAR?	discovery cohort; Figure 2 reports PAR, p-values, models and cochran-Armitage trend test p-values
Zhu_2014	2014	China	S.japonicum	Case_Control	PCR and Sequencing	3	Ultrasonography	5		mean(s.d) cases: Hepatic fibrosis 44.6±8.3, Non hepatic fibrosis 45.9±10; controls 34.8±11.1	9q33.3	chr9	GOLGA1		rs7031479	No	report PAR?	discovery cohort; Figure 2 reports PAR, p-values, models and cochran-Armitage trend test p-values
Zhu_2014	2014	China	S.japonicum	Case_Control	PCR and Sequencing	3	Ultrasonography	5		mean(s.d) cases: Hepatic fibrosis 44.6±8.3, Non hepatic fibrosis 45.9±10; controls 34.8±11.1	9q33.3	chr9	SCAI		rs7040520	No	report PAR?	discovery cohort; Figure 2 reports PAR, p-values, models and cochran-Armitage trend test p-values
Zhu_2014	2014	China	S.japonicum	Case_Control	PCR and Sequencing	3	Ultrasonography	5		mean(s.d) cases: Hepatic fibrosis 44.6±8.3, Non hepatic fibrosis 45.9±10; controls 34.8±11.1	9q33.3	chr9	RABEPK		rs10760394	No	report PAR?	discovery cohort; Figure 2 reports PAR, p-values, models and cochran-Armitage trend test p-values
Zhu_2014	2014	China	S.japonicum	Case_Control	PCR and Sequencing	3	Ultrasonography	5		mean(s.d) cases: Hepatic fibrosis 44.6±8.3, Non hepatic fibrosis 45.9±10; controls 34.8±11.1	9q33.3	chr9	RABEPK		rs420423	No	report PAR?	discovery cohort; Figure 2 reports PAR, p-values, models and cochran-Armitage trend test p-values
Zhu_2014	2014	China	S.japonicum	Case_Control	PCR and Sequencing	3	Ultrasonography	5		mean(s.d) cases: Hepatic fibrosis 44.6±8.3, Non hepatic fibrosis 45.9±10; controls 34.8±11.1	9q33.3	chr9	RABEPK		rs359591	No	report PAR?	discovery cohort; Figure 2 reports PAR, p-values, models and cochran-Armitage trend test p-values
Zhu_2014	2014	China	S.japonicum	Case_Control	PCR and Sequencing	3	Ultrasonography	5		mean(s.d) cases: Hepatic fibrosis 44.6±8.3, Non hepatic fibrosis 45.9±10; controls 34.8±11.1	9q33.3	chr9	RABEPK		rs599063	No	report PAR?	discovery cohort; Figure 2 reports PAR, p-values, models and cochran-Armitage trend test p-values
Zhu_2014	2014	China	S.japonicum	Case_Control	PCR and Sequencing	3	Ultrasonography	5		mean(s.d) cases: Hepatic fibrosis 44.6±8.3, Non hepatic fibrosis 45.9±10; controls 34.8±11.1	9q33.3	chr9	RABEPK		rs418496	No	report PAR?	discovery cohort; Figure 2 reports PAR, p-values, models and cochran-Armitage trend test p-values
Zhu_2014	2014	China	S.japonicum	Case_Control	PCR and Sequencing	3	Ultrasonography	5		mean(s.d) cases: Hepatic fibrosis 44.6±8.3, Non hepatic fibrosis 45.9±10; controls 34.8±11.1	9q33.3	chr9	RABEPK		rs12009	No	report PAR?	discovery cohort; Figure 2 reports PAR, p-values, models and cochran-Armitage trend test p-values
Zhu_2014	2014	China	S.japonicum	Case_Control	PCR and Sequencing	3	Ultrasonography	5		mean(s.d) cases: Hepatic fibrosis 44.6±8.3, Non hepatic fibrosis 45.9±10; controls 34.8±11.1	9q33.3	chr9	RABEPK		rs1140763	No	report PAR?	discovery cohort; Figure 2 reports PAR, p-values, models and cochran-Armitage trend test p-values
Zhu_2014	2014	China	S.japonicum	Case_Control	PCR and Sequencing	3	Ultrasonography	5		mean(s.d) cases: Hepatic fibrosis 44.6±8.3, Non hepatic fibrosis 45.9±10; controls 34.8±11.1	9q33.3	chr9	RABEPK		rs16927997	No	report PAR?	discovery cohort; Figure 2 reports PAR, p-values, models and cochran-Armitage trend test p-values
Zhu_2014	2014	China	S.japonicum	Case_Control	PCR and Sequencing	3	Ultrasonography	5		mean(s.d) cases: Hepatic fibrosis 44.6±8.3, Non hepatic fibrosis 45.9±10; controls 34.8±11.1	9q33.3	chr9	RABEPK		rs430397	No	report PAR?	discovery cohort; Figure 2 reports PAR, p-values, models and cochran-Armitage trend test p-values
Zhu_2014	2014	China	S.japonicum	Case_Control	PCR and Sequencing	3	Ultrasonography	5		mean(s.d) cases: Hepatic fibrosis 44.6±8.3, Non hepatic fibrosis 45.9±10; controls 34.8±11.1	9q33.3	chr9	HSPA5		rs11355458	Yes, heterozygous	report PAR?	discovery cohort; Figure 2 reports PAR, p-values, models and cochran-Armitage trend test p-values
Zhu_2014	2014	China	S.japonicum	Case_Control	PCR and Sequencing	3	Ultrasonography	5		mean(s.d) cases: Hepatic fibrosis 44.6±8.3, Non hepatic fibrosis 45.9±10; controls 34.8±11.1	9q33.3	chr9	HSPA5		rs17840761	No	report PAR?	discovery cohort; Figure 2 reports PAR, p-values, models and cochran-Armitage trend test p-values
Zhu_2014	2014	China	S.japonicum	Case_Control	PCR and Sequencing	3	Ultrasonography	5		mean(s.d) cases: Hepatic fibrosis 44.6±8.3, Non hepatic fibrosis 45.9±10; controls 34.8±11.1	9q33.3	chr9	HSPA5		rs17840762	No	report PAR?	discovery cohort; Figure 2 reports PAR, p-values, models and cochran-Armitage trend test p-values
Zhu_2014	2014	China	S.japonicum	Case_Control	PCR and Sequencing	3	Ultrasonography	5	167 cases vs 230 controls	mean(s.d) cases: Hepatic fibrosis 44.6±8.3, Non hepatic fibrosis 45.9±10; controls 34.8±11.1	9q33.3	chr9	HSPA5		rs391957	norm discovery, table3	OR=1.13 CI 0.66-1.94	norm discovery cohort; Figure 2 and reports PAR, p-values, models and cochran-Armitage trend test p-values
Zhu_2014	2014	China	S.japonicum	Case_Control	PCR and Sequencing	3	Ultrasonography	5	167 cases vs 230 controls	mean(s.d) cases: Hepatic fibrosis 44.6±8.3, Non hepatic fibrosis 45.9±10; controls 34.8±11.1	9q33.3	chr9	HSPA5		rs391957	Yes, heterozygous RR	OR=0.69 CI 0.51-0.86	het discovery, table3
Zhu_2014	2014	China	S.japonicum	Case_Control	PCR and Sequencing	3	Ultrasonography	5	167 cases vs 230 controls	mean(s.d) cases: Hepatic fibrosis 44.6±8.3, Non hepatic fibrosis 45.9±10; controls 34.8±11.1	9q33.3	chr9	HSPA5		rs391957	homo discovery	OR=1.59 CI 1.25-2.03	homo discovery
Zhu_2014	2014	China	S.japonicum	Case_Control	PCR and Sequencing	3	Ultrasonography	5	167 cases vs 230 controls	mean(s.d) cases: Hepatic fibrosis 44.6±8.3, Non hepatic fibrosis 45.9±10; controls 34.8±11.1	9q33.3	chr9	HSPA5		rs391957	norm replicative	OR=0.83 CI 0.52-1.38	norm replicative
Zhu_2014	2014	China	S.japonicum	Case_Control	PCR and Sequencing	3	Ultrasonography	5	167 cases vs 230 controls	mean(s.d) cases: Hepatic fibrosis 44.6±8.3, Non hepatic fibrosis 45.9±10; controls 34.8±11.1	9q33.3	chr9	HSPA5		rs391957	homo replicative	OR=1.12 CI 0.92-1.43	homo replicative
Zhu_2014	2014	China	S.japonicum	Case_Control	PCR and Sequencing	3	Ultrasonography	5	167 cases vs 230 controls	mean(s.d) cases: Hepatic fibrosis 44.6±8.3, Non hepatic fibrosis 45.9±10; controls 34.8±11.1	9q33.3	chr9	HSPA5		rs391957	het replicative	OR=0.93 CI 0.75-1.14	het replicative
Zhu_2014	2014	China	S.japonicum	Case_Control	PCR and Sequencing	3	Ultrasonography	5	167 cases vs 230 controls	mean(s.d) cases: Hepatic fibrosis 44.6±8.3, Non hepatic fibrosis 45.9±10; controls 34.8±11.1	9q33.3	chr9	HSPA5		rs391957	combined norm	OR=0.97 CI 0.69-1.36	combined norm
Zhu_2014	2014	China	S.japonicum	Case_Control	PCR and Sequencing	3	Ultrasonography	5	167 cases vs 230 controls	mean(s.d) cases: Hepatic fibrosis 44.6±8.3, Non hepatic fibrosis 45.9±10; controls 34.8±11.1	9q33.3	chr9	HSPA5		rs391957	combined het	OR=0.87 CI 0.74-1.02	combined het
Zhu_2014	2014	China	S.japonicum	Case_Control	PCR and Sequencing	3	Ultrasonography	5	167 cases vs 230 controls	mean(s.d) cases: Hepatic fibrosis 44.6±8.3, Non hepatic fibrosis 45.9±10; controls 34.8±11.1	9q33.3	chr9	HSPA5		rs391957	combined homo	OR=1.15 CI 0.99-1.35	combined homo
Zhu_2014	2014	China	S.japonicum	Case_Control	PCR and Sequencing	3	Ultrasonography	5		mean(s.d) cases: Hepatic fibrosis 44.6±8.3, Non hepatic fibrosis 45.9±10; controls 34.8±11.1	9q33.3	chr9	GAPVD1		rs372225	No	report PAR?	discovery cohort; Figure 2 reports PAR, p-values, models and cochran-Armitage trend test p-values
Zhu_2014	2014	China	S.japonicum	Case_Control	PCR and Sequencing	3	Ultrasonography	5		mean(s.d) cases: Hepatic fibrosis 44.6±8.3, Non hepatic fibrosis 45.9±10; controls 34.8±11.1	9q33.3	chr9	GAPVD1		rs10819043	No	report PAR?	discovery cohort; Figure 2 reports PAR, p-values, models and cochran-Armitage trend test p-values
Zhu_2014	2014	China	S.japonicum	Case_Control	PCR and Sequencing	3	Ultrasonography	5		mean(s.d) cases: Hepatic fibrosis 44.6±8.3, Non hepatic fibrosis 45.9±10; controls 34.8±11.1	9q33.3	chr9	GAPVD1		rs359587	No	report PAR?	discovery cohort; Figure 2 reports PAR, p-values, models and cochran-Armitage trend test p-values
Zhu_2014	2014	China	S.japonicum	Case_Control	PCR and Sequencing	3	Ultrasonography	5		mean(s.d) cases: Hepatic fibrosis 44.6±8.3, Non hepatic fibrosis 45.9±10; controls 34.8±11.1	9q33.3	chr9	MAPKAP1		rs12202	No	report PAR?	discovery cohort; Figure 2 reports PAR, p-values, models and cochran-Armitage trend test p-values
Zhu_2014	2014	China	S.japonicum	Case_Control	PCR and Sequencing	3	Ultrasonography	5		mean(s.d) cases: Hepatic fibrosis 44.6±8.3, Non hepatic fibrosis 45.9±10; controls 34.8±11.1	9q33.3	chr9	MAPKAP1		rs7046471	No	report PAR?	discovery cohort; Figure 2 reports PAR, p-values, models and cochran-Armitage trend test p-values
Zhu_2014	2014	China	S.japonicum	Case_Control	PCR and Sequencing	3	Ultrasonography	5		mean(s.d) cases: Hepatic fibrosis 44.6±8.3, Non hepatic fibrosis 45.9±10; controls 34.8±11.1	9q33.3	chr9	MAPKAP1		rs10986849	No	report PAR?	discovery cohort; Figure 2 reports PAR, p-values, models and cochran-Armitage trend test p-values
Zhu_2014	2014	China	S.japonicum	Case_Control	PCR and Sequencing	3	Ultrasonography	5		mean(s.d) cases: Hepatic fibrosis 44.6±8.3, Non hepatic fibrosis 45.9±10; controls 34.8±11.1	9q33.3	chr9	-		rs4837022	No	report PAR?	discovery cohort; Figure 2 reports PAR, p-values, models and cochran-Armitage trend test p-values
Zhu_2014	2014	China	S.japonicum	Case_Control	PCR and Sequencing	3	Ultrasonography	5		mean(s.d) cases: Hepatic fibrosis 44.6±8.3, Non hepatic fibrosis 45.9±10; controls 34.8±11.1	9q33.3	chr9	-		rs10118570	Yes, normal GG discovery	OR=0.35 CI 0.18-0.69	discovery cohort; Figure 2 reports PAR, p-values, models and cochran-Armitage trend test p-values
Zhu_2014	2014	China	S.japonicum	Case_Control	PCR and Sequencing	3	Ultrasonography	5		mean(s.d) cases: Hepatic fibrosis 44.6±8.3, Non hepatic fibrosis 45.9±10; controls 34.8±11.1	9q33.3	chr9	-		rs10118570	Yes, heterozygous AG	OR=0.82 CI 0.62-1.05
Zhu_2014	2014	China	S.japonicum	Case_Control	PCR and Sequencing	3	Ultrasonography	5		mean(s.d) cases: Hepatic fibrosis 44.6±8.3, Non hepatic fibrosis 45.9±10; controls 34.8±11.1	9q33.3	chr9	-		rs10118570	No, homozygous AA discovery	OR=1.36 CI 1.10-1.84
Zhu_2014	2014	China	S.japonicum	Case_Control	PCR and Sequencing	3	Ultrasonography	5		mean(s.d) cases: Hepatic fibrosis 44.6±8.3, Non hepatic fibrosis 45.9±10; controls 34.8±11.1	9q33.3	chr9	-		rs10118570	Yes, norm replicative	OR=0.37 CI 0.20-0.69
Zhu_2014	2014	China	S.japonicum	Case_Control	PCR and Sequencing	3	Ultrasonography	5		mean(s.d) cases: Hepatic fibrosis 44.6±8.3, Non hepatic fibrosis 45.9±10; controls 34.8±11.1	9q33.3	chr9	-		rs10118570	Yes, heterozygous replicative	OR=1.27 CI 1.04-1.55
Zhu_2014	2014	China	S.japonicum	Case_Control	PCR and Sequencing	3	Ultrasonography	5		mean(s.d) cases: Hepatic fibrosis 44.6±8.3, Non hepatic fibrosis 45.9±10; controls 34.8±11.1	9q33.3	chr9	-		rs10118570	No, homo replicative	OR=0.97 CI 0.77-1.18
Zhu_2014	2014	China	S.japonicum	Case_Control	PCR and Sequencing	3	Ultrasonography	5		mean(s.d) cases: Hepatic fibrosis 44.6±8.3, Non hepatic fibrosis 45.9±10; controls 34.8±11.1	9q33.3	chr9	-		rs10118570	Yes, combined norm	OR=0.45 CI 0.29-0.66
Zhu_2014	2014	China	S.japonicum	Case_Control	PCR and Sequencing	3	Ultrasonography	5		mean(s.d) cases: Hepatic fibrosis 44.6±8.3, Non hepatic fibrosis 45.9±10; controls 34.8±11.1	9q33.3	chr9	-		rs10118570	No, combined het	OR=0.93 CI 0.80-1.13
Zhu_2014	2014	China	S.japonicum	Case_Control	PCR and Sequencing	3	Ultrasonography	5		mean(s.d) cases: Hepatic fibrosis 44.6±8.3, Non hepatic fibrosis 45.9±10; controls 34.8±11.1	9q33.3	chr9	-		rs10118570	Yes, combined homo	OR=1.21 CI 1.03-1.44
Zhu_2014	2014	China	S.japonicum	Case_Control	PCR and Sequencing	3	Ultrasonography	5		mean(s.d) cases: Hepatic fibrosis 44.6±8.3, Non hepatic fibrosis 45.9±10; controls 34.8±11.1	9q33.3	chr9	PBX3		rs10760403	No	report PAR?	discovery cohort; Figure 2 reports PAR, p-values, models and cochran-Armitage trend test p-values
Zhu_2014	2014	China	S.japonicum	Case_Control	PCR and Sequencing	3	Ultrasonography	5		mean(s.d) cases: Hepatic fibrosis 44.6±8.3, Non hepatic fibrosis 45.9±10; controls 34.8±11.1	9q33.3	chr9	-		rs1477147	No	report PAR?	discovery cohort; Figure 2 reports PAR, p-values, models and cochran-Armitage trend test p-values
Zhu_2014	2014	China	S.japonicum	Case_Control	PCR and Sequencing	3	Ultrasonography	5		mean(s.d) cases: Hepatic fibrosis 44.6±8.3, Non hepatic fibrosis 45.9±10; controls 34.8±11.1	9q33.3	chr9	MVB12B		rs10819146	No	report PAR?	discovery cohort; Figure 2 reports PAR, p-values, models and cochran-Armitage trend test p-values
Zhu_2014	2014	China	S.japonicum	Case_Control	PCR and Sequencing	3	Ultrasonography	5		mean(s.d) cases: Hepatic fibrosis 44.6±8.3, Non hepatic fibrosis 45.9±10; controls 34.8±11.1	9q33.3	chr9	MVB12B		rs531599	No	report PAR?	discovery cohort; Figure 2 reports PAR, p-values, models and cochran-Armitage trend test p-values
Zhu_2014	2014	China	S.japonicum	Case_Control	PCR and Sequencing	3	Ultrasonography	5		mean(s.d) cases: Hepatic fibrosis 44.6±8.3, Non hepatic fibrosis 45.9±10; controls 34.8±11.1	9q33.3	chr9	LMX1B		rs10760443	No	report PAR?	discovery cohort; Figure 2 reports PAR, p-values, models and cochran-Armitage trend test p-values
Zhu_2014	2014	China	S.japonicum	Case_Control	PCR and Sequencing	3	Ultrasonography	5		mean(s.d) cases: Hepatic fibrosis 44.6±8.3, Non hepatic fibrosis 45.9±10; controls 34.8±11.1	9q33.3	chr9	LMX1B		rs12336217	No	report PAR?	discovery cohort; Figure 2 reports PAR, p-values, models and cochran-Armitage trend test p-values
Zhu_2014	2014	China	S.japonicum	Case_Control	PCR and Sequencing	3	Ultrasonography	5		mean(s.d) cases: Hepatic fibrosis 44.6±8.3, Non hepatic fibrosis 45.9±10; controls 34.8±11.1	9q33.3	chr9	LMX1B		rs3850585	No	report PAR?	discovery cohort; Figure 2 reports PAR, p-values, models and cochran-Armitage trend test p-values
Zhu_2014	2014	China	S.japonicum	Case_Control	PCR and Sequencing	3	Ultrasonography	5		mean(s.d) cases: Hepatic fibrosis 44.6±8.3, Non hepatic fibrosis 45.9±10; controls 34.8±11.1	9q33.3	chr9	RALGPS1		rs2454217	No	report PAR?	discovery cohort; Figure 2 reports PAR, p-values, models and cochran-Armitage trend test p-values
Zhu_2014	2014	China	S.japonicum	Case_Control	PCR and Sequencing	3	Ultrasonography	5		mean(s.d) cases: Hepatic fibrosis 44.6±8.3, Non hepatic fibrosis 45.9±10; controls 34.8±11.1	9q33.3	chr9	RALGPS1		rs487914	No	report PAR?	discovery cohort; Figure 2 reports PAR, p-values, models and cochran-Armitage trend test p-values
Zhu_2014	2014	China	S.japonicum	Case_Control	PCR and Sequencing	3	Ultrasonography	5		mean(s.d) cases: Hepatic fibrosis 44.6±8.3, Non hepatic fibrosis 45.9±10; controls 34.8±11.1	9q33.3	chr9	RALGPS1		rs488039	No	report PAR?	discovery cohort; Figure 2 reports PAR, p-values, models and cochran-Armitage trend test p-values
Zhu_2014	2014	China	S.japonicum	Case_Control	PCR and Sequencing	3	Ultrasonography	5		mean(s.d) cases: Hepatic fibrosis 44.6±8.3, Non hepatic fibrosis 45.9±10; controls 34.8±11.1	9q33.3	chr9	RALGPS1		rs1890546	No	report PAR?	discovery cohort; Figure 2 reports PAR, p-values, models and cochran-Armitage trend test p-values
Dessein_2009	2009	China	S.japonicum	Case_Control	Taqman probe assays rs9321314, rs9321315, rs6910279, rs6940184, rs12523697, rs9493149, rs12529636, rs12527705, rs12526196, rs6917644, rs9399005, rs6918698, rs9493150, rs2151532, rs3037970, rs928501, rs11966728, rs7747601, rs12198610, rs9402373, 132319925 D/I, rs1931002, rs12527379, rs9483364, and rs2095252 RFLP rs6926879, rs341188377, rs1931003, rs12191459, rs12206863, rs7768619, rs10872386, and …	3	World Health Organization (WHO) guidelines modified as indicated for S. japonicum infections (Arnaud et al., 2008).	5	99 cases and 201 controls	Adults	Flanking CTGF	chr6	CTGF	cellular communication network factor 2	rs1257705	Yes, AA genotype increased incidence associated	OR=2.26 CI=1.13-4.5; p=0.02	univariate analysis; Chinese fishermen, Table 1
Dessein_2009	2009	China	S.japonicum	Case_Control	Taqman_probe assay	3	World Health Organization (WHO) guidelines modified as indicated for S. japonicum infections (Arnaud et al., 2008).	5	113 controls and 181 cases	Adults	Flanking CTGF	chr6	CTGF	cellular communication network factor 2	rs1257705	No, AA genotype	OR=1.67 CI=0.98-2.84; p=0.06	Univariate analysis, Chinese farmers, Table 1
Dessein_2009	2009	China	S.japonicum	Case_Control	Taqman probe assays rs9321314, rs9321315, rs6910279, rs6940184, rs12523697, rs9493149, rs12529636, rs12527705, rs12526196, rs6917644, rs9399005, rs6918698, rs9493150, rs2151532, rs3037970, rs928501, rs11966728, rs7747601, rs12198610, rs9402373, 132319925 D/I, rs1931002, rs12527379, rs9483364, and rs2095252 RFLP rs6926879, rs341188377, rs1931003, rs12191459, rs12206863, rs7768619, rs10872386, and …	3	World Health Organization (WHO) guidelines modified as indicated for S. japonicum infections (Arnaud et al., 2008).	5	99 cases and 201 controls	Adults	Flanking CTGF	chr6	CTGF	cellular communication network factor 2	rs12526196	Yes, TT genotype associated with increased incidence	OR=2.21 CI=1.13-4.4; p=0.02	univariate analysis, Chinese fishermen, Table 1
Dessein_2009	2009	China	S.japonicum	Case_Control	Taqman probe assays rs9321314, rs9321315, rs6910279, rs6940184, rs12523697, rs9493149, rs12529636, rs12527705, rs12526196, rs6917644, rs9399005, rs6918698, rs9493150, rs2151532, rs3037970, rs928501, rs11966728, rs7747601, rs12198610, rs9402373, 132319925 D/I, rs1931002, rs12527379, rs9483364, and rs2095252 RFLP rs6926879, rs341188377, rs1931003, rs12191459, rs12206863, rs7768619, rs10872386, and …	3	World Health Organization (WHO) guidelines modified as indicated for S. japonicum infections (Arnaud et al., 2008).	5	99 cases and 201 controls	Adults	Flanking CTGF	chr6	CTGF	cellular communication network factor 2	rs9399005	Yes, CC genotype associated with increased incidence	OR=2.2 CI=1.1-4.29; p=0.02	univariate analysis, Chinese fishermen, Table 1
Dessein_2009	2009	China	S.japonicum	Case_Control	Taqman probe assays rs9321314, rs9321315, rs6910279, rs6940184, rs12523697, rs9493149, rs12529636, rs12527705, rs12526196, rs6917644, rs9399005, rs6918698, rs9493150, rs2151532, rs3037970, rs928501, rs11966728, rs7747601, rs12198610, rs9402373, 132319925 D/I, rs1931002, rs12527379, rs9483364, and rs2095252 RFLP rs6926879, rs341188377, rs1931003, rs12191459, rs12206863, rs7768619, rs10872386, and …	3	World Health Organization (WHO) guidelines modified as indicated for S. japonicum infections (Arnaud et al., 2008).	5	99 cases and 201 controls	Adults	Flanking CTGF	chr6	CTGF	cellular communication network factor 2	rs6918698	Yes, CC genotype associated with increased incidence	OR= 2 CI=1.1-3.7 ; p=0.02	univariate analysis, Chinese fishermen, Table 1
Dessein_2009	2009	China	S.japonicum	Case_Control	Taqman probe assays rs9321314, rs9321315, rs6910279, rs6940184, rs12523697, rs9493149, rs12529636, rs12527705, rs12526196, rs6917644, rs9399005, rs6918698, rs9493150, rs2151532, rs3037970, rs928501, rs11966728, rs7747601, rs12198610, rs9402373, 132319925 D/I, rs1931002, rs12527379, rs9483364, and rs2095252 RFLP rs6926879, rs341188377, rs1931003, rs12191459, rs12206863, rs7768619, rs10872386, and …	3	World Health Organization (WHO) guidelines modified as indicated for S. japonicum infections (Arnaud et al., 2008).	5	99 cases and 201 controls	Adults	Flanking CTGF	chr6	CTGF	cellular communication network factor 2	rs3037970	Yes, _/_ genotype associated with increased disease	OR=2.59 CI=1.4-4.8, p=0.003	univariate analysis, Chinese fishermen, Table 1
Dessein_2009	2009	China	S.japonicum	Case_Control	Taqman probe assays rs9321314, rs9321315, rs6910279, rs6940184, rs12523697, rs9493149, rs12529636, rs12527705, rs12526196, rs6917644, rs9399005, rs6918698, rs9493150, rs2151532, rs3037970, rs928501, rs11966728, rs7747601, rs12198610, rs9402373, 132319925 D/I, rs1931002, rs12527379, rs9483364, and rs2095252 RFLP rs6926879, rs341188377, rs1931003, rs12191459, rs12206863, rs7768619, rs10872386, and …	3	World Health Organization (WHO) guidelines modified as indicated for S. japonicum infections (Arnaud et al., 2008).	5	99 cases and 201 controls	Adults	Flanking CTGF	chr6	CTGF	cellular communication network factor 2	rs1931002	Yes, CC genotype associated with increased incidence	OR=2.32 CI=1.3-4.13, p=0.004	univariate analysis, Chinese fishermen, Table 1
Dessein_2009	2009	China	S.japonicum	Case_Control	Taqman probe assays rs9321314, rs9321315, rs6910279, rs6940184, rs12523697, rs9493149, rs12529636, rs12527705, rs12526196, rs6917644, rs9399005, rs6918698, rs9493150, rs2151532, rs3037970, rs928501, rs11966728, rs7747601, rs12198610, rs9402373, 132319925 D/I, rs1931002, rs12527379, rs9483364, and rs2095252 RFLP rs6926879, rs341188377, rs1931003, rs12191459, rs12206863, rs7768619, rs10872386, and …	3	World Health Organization (WHO) guidelines modified as indicated for S. japonicum infections (Arnaud et al., 2008).	5	99 cases and 201 controls	Adults	Flanking CTGF	chr6	CTGF	cellular communication network factor 2	rs2151532	Yes, AA genotype increased incidence associated	OR=1.98 CI=1.12-3.5; p=0.02	univariate analysis, Chinese fishermen, Table 1
Dessein_2009	2009	China	S.japonicum	Case_Control	Taqman probe assays rs9321314, rs9321315, rs6910279, rs6940184, rs12523697, rs9493149, rs12529636, rs12527705, rs12526196, rs6917644, rs9399005, rs6918698, rs9493150, rs2151532, rs3037970, rs928501, rs11966728, rs7747601, rs12198610, rs9402373, 132319925 D/I, rs1931002, rs12527379, rs9483364, and rs2095252 RFLP rs6926879, rs341188377, rs1931003, rs12191459, rs12206863, rs7768619, rs10872386, and …	3	World Health Organization (WHO) guidelines modified as indicated for S. japonicum infections (Arnaud et al., 2008).	5	99 cases and 201 controls	Adults	Flanking CTGF	chr6	CTGF	cellular communication network factor 2	rs9402373	Yes, CC genotype associated with increased incidence	OR= 2.04 CI=1.15-3.54; p=0.015	univariate analysis, Chinese fishermen, Table 1
Dessein_2009	2009	China	S.japonicum	Case_Control	Taqman probe assays rs9321314, rs9321315, rs6910279, rs6940184, rs12523697, rs9493149, rs12529636, rs12527705, rs12526196, rs6917644, rs9399005, rs6918698, rs9493150, rs2151532, rs3037970, rs928501, rs11966728, rs7747601, rs12198610, rs9402373, 132319925 D/I, rs1931002, rs12527379, rs9483364, and rs2095252 RFLP rs6926879, rs341188377, rs1931003, rs12191459, rs12206863, rs7768619, rs10872386, and …	3	World Health Organization (WHO) guidelines modified as indicated for S. japonicum infections (Arnaud et al., 2008).	5	99 cases and 201 controls	Adults	Flanking CTGF	chr6	CTGF	cellular communication network factor 2	rs12526196	Yes, TT genotype associated with increased incidence	OR=3 CI=1.4-6.6; p=0.007	Chinese fishermen, Table 1; multivariate analysis that included SNPS rs12526196, rs1931002, rs3037970, and rs9402373, which showed the strongest associations when tested against SNPs from the same bin). Bins represented correlation (r2 > 0.8) groups,
Dessein_2009	2009	China	S.japonicum	Case_Control	Taqman probe assays rs9321314, rs9321315, rs6910279, rs6940184, rs12523697, rs9493149, rs12529636, rs12527705, rs12526196, rs6917644, rs9399005, rs6918698, rs9493150, rs2151532, rs3037970, rs928501, rs11966728, rs7747601, rs12198610, rs9402373, 132319925 D/I, rs1931002, rs12527379, rs9483364, and rs2095252 RFLP rs6926879, rs341188377, rs1931003, rs12191459, rs12206863, rs7768619, rs10872386, and …	3	World Health Organization (WHO) guidelines modified as indicated for S. japonicum infections (Arnaud et al., 2008).	5	99 cases and 201 controls	Adults	Flanking CTGF	chr6	CTGF	cellular communication network factor 2	rs9402373	Yes, CC genotype associated with increased incidence	OR=2.8 CI=1.5- 5.4; p=0.002	multivariate analysis, Chinese fishermen, Table 1. Analysis included SNPS rs12526196, rs1931002, rs3037970, and rs9402373, which showed the strongest associations when tested against SNPs from the same bin). Bins represented correlation (r2 > 0.8) groups,
Dessein_2009	2009	China	S.japonicum	Case_Control	Taqman probe assays rs9321314, rs9321315, rs6910279, rs6940184, rs12523697, rs9493149, rs12529636, rs12527705, rs12526196, rs6917644, rs9399005, rs6918698, rs9493150, rs2151532, rs3037970, rs928501, rs11966728, rs7747601, rs12198610, rs9402373, 132319925 D/I, rs1931002, rs12527379, rs9483364, and rs2095252 RFLP rs6926879, rs341188377, rs1931003, rs12191459, rs12206863, rs7768619, rs10872386, and …	3	World Health Organization (WHO) guidelines modified as indicated for S. japonicum infections (Arnaud et al., 2008).	5	99 cases and 201 controls	Adults	Flanking CTGF	chr6	CTGF	cellular communication network factor 2	rs1931002	Yes, CC genotype associated with increased incidence	OR= 2.81 CI 1.47– 5.37 ; p=0.002	Chinese fishermen, Table I; multivariate analysis that included SNPS rs12526196, rs1931002, rs3037970, and rs9402373, which showed the strongest associations when tested against SNPs from the same bin). Bins represented correlation (r2 > 0.8) groups,
Dessein_2009	2009	China	S.japonicum	Case_Control	Taqman probe assays rs9321314, rs9321315, rs6910279, rs6940184, rs12523697, rs9493149, rs12529636, rs12527705, rs12526196, rs6917644, rs9399005, rs6918698, rs9493150, rs2151532, rs3037970, rs928501, rs11966728, rs7747601, rs12198610, rs9402373, 132319925 D/I, rs1931002, rs12527379, rs9483364, and rs2095252 RFLP rs6926879, rs341188377, rs1931003, rs12191459, rs12206863, rs7768619, rs10872386, and …	3	World Health Organization (WHO) guidelines modified as indicated for S. japonicum infections (Arnaud et al., 2008).	5	181 cases and 113 controls	Adults	Flanking CTGF	chr6	CTGF	cellular communication network factor 2	rs1257705	No, AA genotype increased incidence associated	OR= 1.67 CI=0.98-2.84	Univariate, Chinese farmers, Table 1
Dessein_2009	2009	China	S.japonicum	Case_Control	Taqman probe assays rs9321314, rs9321315, rs6910279, rs6940184, rs12523697, rs9493149, rs12529636, rs12527705, rs12526196, rs6917644, rs9399005, rs6918698, rs9493150, rs2151532, rs3037970, rs928501, rs11966728, rs7747601, rs12198610, rs9402373, 132319925 D/I, rs1931002, rs12527379, rs9483364, and rs2095252 RFLP rs6926879, rs341188377, rs1931003, rs12191459, rs12206863, rs7768619, rs10872386, and …	3	World Health Organization (WHO) guidelines modified as indicated for S. japonicum infections (Arnaud et al., 2008).	5	181 cases and 113 controls	Adults	Flanking CTGF	chr6	CTGF	cellular communication network factor 2	rs12526196	Yes, TT genotype associated with increased incidence	OR=1.85 CI=1.1-3.1; p=0.02	Univariate, Chinese farmers, Table 1
Dessein_2009	2009	China	S.japonicum	Case_Control	Taqman probe assays rs9321314, rs9321315, rs6910279, rs6940184, rs12523697, rs9493149, rs12529636, rs12527705, rs12526196, rs6917644, rs9399005, rs6918698, rs9493150, rs2151532, rs3037970, rs928501, rs11966728, rs7747601, rs12198610, rs9402373, 132319925 D/I, rs1931002, rs12527379, rs9483364, and rs2095252 RFLP rs6926879, rs341188377, rs1931003, rs12191459, rs12206863, rs7768619, rs10872386, and …	3	World Health Organization (WHO) guidelines modified as indicated for S. japonicum infections (Arnaud et al., 2008).	5	181 cases and 113 controls	Adults	Flanking CTGF	chr6	CTGF	cellular communication network factor 2	rs9399005	No, CC genotype	NS, OR and CI not reported	Univatiate, Chinese farmers, Table 1
Dessein_2009	2009	China	S.japonicum	Case_Control	Taqman probe assays rs9321314, rs9321315, rs6910279, rs6940184, rs12523697, rs9493149, rs12529636, rs12527705, rs12526196, rs6917644, rs9399005, rs6918698, rs9493150, rs2151532, rs3037970, rs928501, rs11966728, rs7747601, rs12198610, rs9402373, 132319925 D/I, rs1931002, rs12527379, rs9483364, and rs2095252 RFLP rs6926879, rs341188377, rs1931003, rs12191459, rs12206863, rs7768619, rs10872386, and …	3	World Health Organization (WHO) guidelines modified as indicated for S. japonicum infections (Arnaud et al., 2008).	5	181 cases and 113 controls	Adults	Flanking CTGF	chr6	CTGF	cellular communication network factor 2	rs6918698	No, CC genotype	NS, OR and CI not reported	Univariate, Chinese farmers, Table 1
Dessein_2009	2009	China	S.japonicum	Case_Control	Taqman probe assays rs9321314, rs9321315, rs6910279, rs6940184, rs12523697, rs9493149, rs12529636, rs12527705, rs12526196, rs6917644, rs9399005, rs6918698, rs9493150, rs2151532, rs3037970, rs928501, rs11966728, rs7747601, rs12198610, rs9402373, 132319925 D/I, rs1931002, rs12527379, rs9483364, and rs2095252 RFLP rs6926879, rs341188377, rs1931003, rs12191459, rs12206863, rs7768619, rs10872386, and …	3	World Health Organization (WHO) guidelines modified as indicated for S. japonicum infections (Arnaud et al., 2008).	5	181 cases and 113 controls	Adults	Flanking CTGF	chr6	CTGF	cellular communication network factor 2	rs3037970	No, _/_ genotype	NS	Univariate, Chinese farmers, Table 1
Dessein_2009	2009	China	S.japonicum	Case_Control	Taqman probe assays rs9321314, rs9321315, rs6910279, rs6940184, rs12523697, rs9493149, rs12529636, rs12527705, rs12526196, rs6917644, rs9399005, rs6918698, rs9493150, rs2151532, rs3037970, rs928501, rs11966728, rs7747601, rs12198610, rs9402373, 132319925 D/I, rs1931002, rs12527379, rs9483364, and rs2095252 RFLP rs6926879, rs341188377, rs1931003, rs12191459, rs12206863, rs7768619, rs10872386, and …	3	World Health Organization (WHO) guidelines modified as indicated for S. japonicum infections (Arnaud et al., 2008).	5	181 cases and 113 controls	Adults	Flanking CTGF	chr6	CTGF	cellular communication network factor 2	rs1931002	No, CC genotype	NS, OR and CI not reported	Univariate, Chinese farmers, Table 1
Dessein_2009	2009	China	S.japonicum	Case_Control	Taqman probe assays rs9321314, rs9321315, rs6910279, rs6940184, rs12523697, rs9493149, rs12529636, rs12527705, rs12526196, rs6917644, rs9399005, rs6918698, rs9493150, rs2151532, rs3037970, rs928501, rs11966728, rs7747601, rs12198610, rs9402373, 132319925 D/I, rs1931002, rs12527379, rs9483364, and rs2095252 RFLP rs6926879, rs341188377, rs1931003, rs12191459, rs12206863, rs7768619, rs10872386, and …	3	World Health Organization (WHO) guidelines modified as indicated for S. japonicum infections (Arnaud et al., 2008).	5	181 cases and 113 controls	Adults	Flanking CTGF	chr6	CTGF	cellular communication network factor 2	rs2151532	No, AA genotype	NS, OR and CI not reported	Univariate, Chinese farmers, Table 1
Dessein_2009	2009	China	S.japonicum	Case_Control	Taqman probe assays rs9321314, rs9321315, rs6910279, rs6940184, rs12523697, rs9493149, rs12529636, rs12527705, rs12526196, rs6917644, rs9399005, rs6918698, rs9493150, rs2151532, rs3037970, rs928501, rs11966728, rs7747601, rs12198610, rs9402373, 132319925 D/I, rs1931002, rs12527379, rs9483364, and rs2095252 RFLP rs6926879, rs341188377, rs1931003, rs12191459, rs12206863, rs7768619, rs10872386, and …	3	World Health Organization (WHO) guidelines modified as indicated for S. japonicum infections (Arnaud et al., 2008).	5	181 cases and 113 controls	Adults	Flanking CTGF	chr6	CTGF	cellular communication network factor 2	rs9402373	Yes, CC genotype associated with increased incidence	OR=2.23 CI=1.32– 3.76; p=0.003	univariate analysis, Chinese fishermen, Table 1
Dessein_2009	2009	China	S.japonicum	Case_Control	Taqman probe assays rs9321314, rs9321315, rs6910279, rs6940184, rs12523697, rs9493149, rs12529636, rs12527705, rs12526196, rs6917644, rs9399005, rs6918698, rs9493150, rs2151532, rs3037970, rs928501, rs11966728, rs7747601, rs12198610, rs9402373, 132319925 D/I, rs1931002, rs12527379, rs9483364, and rs2095252 RFLP rs6926879, rs341188377, rs1931003, rs12191459, rs12206863, rs7768619, rs10872386, and …	3	World Health Organization (WHO) guidelines modified as indicated for S. japonicum infections (Arnaud et al., 2008).	5	181 cases and 113 controls	Adults	Flanking CTGF	chr6	CTGF	cellular communication network factor 2	rs12526196	Yes, TT genotype associated with increased incidence	OR=1.88 CI=1.13-3.19; p=0.018	Chinese farmers, Table 1; multivariate analysis that included SNPS rs12526196, rs1931002, rs3037970, and rs9402373, which showed the strongest associations when tested against SNPs from the same bin). Bins represented correlation (r2 > 0.8) groups,
Dessein_2009	2009	China	S.japonicum	Case_Control	Taqman probe assays rs9321314, rs9321315, rs6910279, rs6940184, rs12523697, rs9493149, rs12529636, rs12527705, rs12526196, rs6917644, rs9399005, rs6918698, rs9493150, rs2151532, rs3037970, rs928501, rs11966728, rs7747601, rs12198610, rs9402373, 132319925 D/I, rs1931002, rs12527379, rs9483364, and rs2095252 RFLP rs6926879, rs341188377, rs1931003, rs12191459, rs12206863, rs7768619, rs10872386, and …	3	World Health Organization (WHO) guidelines modified as indicated for S. japonicum infections (Arnaud et al., 2008).	5	181 cases and 113 controls	Adults	Flanking CTGF	chr6	CTGF	cellular communication network factor 2	rs9402373	Yes, CC genotype associated with increased incidence	OR= 2.26 CI=1.33-3.83; p=0.03	multivariate analysis, Chinese farmers, Table 1. Multivariate analysis included SNPS rs12526196, rs1931002, rs3037970, and rs9402373, which showed the strongest associations when tested against SNPs from the same bin). Bins represented correlation (r2 > 0.8) groups,
Dessein_2009	2009	China	S.japonicum	Case_Control	Taqman probe assays rs9321314, rs9321315, rs6910279, rs6940184, rs12523697, rs9493149, rs12529636, rs12527705, rs12526196, rs6917644, rs9399005, rs6918698, rs9493150, rs2151532, rs3037970, rs928501, rs11966728, rs7747601, rs12198610, rs9402373, 132319925 D/I, rs1931002, rs12527379, rs9483364, and rs2095252 RFLP rs6926879, rs341188377, rs1931003, rs12191459, rs12206863, rs7768619, rs10872386, and …	3	World Health Organization (WHO) guidelines modified as indicated for S. japonicum infections (Arnaud et al., 2008).	5	181 cases and 113 controls	Adults	Flanking CTGF	chr6	CTGF	cellular communication network factor 2	rs1931002	Not reported	Not reported	Multivariate in Chinese farmers, Table 1; results not reported
Dessein_2009	2009	Sudan	S.mansoni	Case_Control	Taqman probe assays rs9321314, rs9321315, rs6910279, rs6940184, rs12523697, rs9493149, rs12529636, rs12527705, rs12526196, rs6917644, rs9399005, rs6918698, rs9493150, rs2151532, rs3037970, rs928501, rs11966728, rs7747601, rs12198610, rs9402373, 132319925	3	World Health Organization (WHO) guidelines modified as indicated for S. japonicum infections (Arnaud et al., 2008).	5	62 cases and 152 controls	Adults	Flanking CTGF	chr6	CTGF	cellular communication network factor 2	rs1257705	No, AA genotype not associated	OR=6.68; CI=0.86-51.7	Sudanese sample, Table II
Dessein_2009	2009	Brazil	S.mansoni	Case_Control	Taqman probe assays rs9321314, rs9321315, rs6910279, rs6940184, rs12523697, rs9493149, rs12529636, rs12527705, rs12526196, rs6917644, rs9399005, rs6918698, rs9493150, rs2151532, rs3037970, rs928501, rs11966728, rs7747601, rs12198610, rs9402373, 132319925	3	World Health Organization (WHO) guidelines modified as indicated for S. japonicum infections (Arnaud et al., 2008).	5	n= 136, 61 cases and 75 controls	Adults	Flanking CTGF	chr6	CTGF	cellular communication network factor 2	rs1257705	No, AA genotype not associated	NS	Brazilian sample; From Table II; NS entered as not significant
Dessein_2009	2009	Sudan	S.mansoni	Case_Control	Taqman probe assays rs9321314, rs9321315, rs6910279, rs6940184, rs12523697, rs9493149, rs12529636, rs12527705, rs12526196, rs6917644, rs9399005, rs6918698, rs9493150, rs2151532, rs3037970, rs928501, rs11966728, rs7747601, rs12198610, rs9402373, 132319925	3	World Health Organization (WHO) guidelines modified as indicated for S. japonicum infections (Arnaud et al., 2008).	5	62 cases and 152 controls	Adults	Flanking CTGF	chr6	CTGF	cellular communication network factor 2	rs12526196	No, TT genotype not associated	OR=6.8; CI=0.89-52.8; p=0.066	Sudanese sample, Table II; Univariate
Dessein_2009	2009	Sudan	S.mansoni	Case_Control	Taqman probe assays rs9321314, rs9321315, rs6910279, rs6940184, rs12523697, rs9493149, rs12529636, rs12527705, rs12526196, rs6917644, rs9399005, rs6918698, rs9493150, rs2151532, rs3037970, rs928501, rs11966728, rs7747601, rs12198610, rs9402373, 132319925	3	World Health Organization (WHO) guidelines modified as indicated for S. japonicum infections (Arnaud et al., 2008).	5	62 cases and 152 controls	Adults	Flanking CTGF	chr6	CTGF	cellular communication network factor 2	rs3037970	No, _/_ not associated	NS	Univariate, Sudanese sample, Table II
Dessein_2009	2009	Sudan	S.mansoni	Case_Control	Taqman probe assays rs9321314, rs9321315, rs6910279, rs6940184, rs12523697, rs9493149, rs12529636, rs12527705, rs12526196, rs6917644, rs9399005, rs6918698, rs9493150, rs2151532, rs3037970, rs928501, rs11966728, rs7747601, rs12198610, rs9402373, 132319925	3	World Health Organization (WHO) guidelines modified as indicated for S. japonicum infections (Arnaud et al., 2008).	5	62 cases and 152 controls	Adults	Flanking CTGF	chr6	CTGF	cellular communication network factor 2	rs6918698	No, CC not associated	NS, OR and CI not reported	Univariate, Sudanese sample, Table II
Dessein_2009	2009	Sudan	S.mansoni	Case_Control	Taqman probe assays rs9321314, rs9321315, rs6910279, rs6940184, rs12523697, rs9493149, rs12529636, rs12527705, rs12526196, rs6917644, rs9399005, rs6918698, rs9493150, rs2151532, rs3037970, rs928501, rs11966728, rs7747601, rs12198610, rs9402373, 132319925	3	World Health Organization (WHO) guidelines modified as indicated for S. japonicum infections (Arnaud et al., 2008).	5	62 cases and 152 controls	Adults	Flanking CTGF	chr6	CTGF	cellular communication network factor 2	rs9402373	Yes, CC associated	OR=5.22; CI=1.53-17.7; p=0.008	Univariate, Sudanese sample, Table II
Dessein_2009	2009	Sudan	S.mansoni	Case_Control	Taqman probe assays rs9321314, rs9321315, rs6910279, rs6940184, rs12523697, rs9493149, rs12529636, rs12527705, rs12526196, rs6917644, rs9399005, rs6918698, rs9493150, rs2151532, rs3037970, rs928501, rs11966728, rs7747601, rs12198610, rs9402373, 132319925	3	World Health Organization (WHO) guidelines modified as indicated for S. japonicum infections (Arnaud et al., 2008).	5	62 cases and 152 controls	Adults	Flanking CTGF	chr6	CTGF	cellular communication network factor 2	rs12526196	No, TT genotype not associated	OR=7.26; CI=0.93-56.8; p=0.059	Sudanese sample, Table II, Multivariate
Dessein_2009	2009	Sudan	S.mansoni	Case_Control	Taqman probe assays rs9321314, rs9321315, rs6910279, rs6940184, rs12523697, rs9493149, rs12529636, rs12527705, rs12526196, rs6917644, rs9399005, rs6918698, rs9493150, rs2151532, rs3037970, rs928501, rs11966728, rs7747601, rs12198610, rs9402373, 132319925	3	World Health Organization (WHO) guidelines modified as indicated for S. japonicum infections (Arnaud et al., 2008).	5	62 cases and 152 controls	Adults	Flanking CTGF	chr6	CTGF	cellular communication network factor 2	rs9402373	Yes, CC genotype associated with increased incidence	OR=5.23; CI=1.5-18; p=0.008	Multivariate; Sudanese sample, Table II
Dessein_2009	2009	Brazil	S.mansoni	Case_Control	Taqman probe assays rs9321314, rs9321315, rs6910279, rs6940184, rs12523697, rs9493149, rs12529636, rs12527705, rs12526196, rs6917644, rs9399005, rs6918698, rs9493150, rs2151532, rs3037970, rs928501, rs11966728, rs7747601, rs12198610, rs9402373, 132319925	3	World Health Organization (WHO) guidelines modified as indicated for S. japonicum infections (Arnaud et al., 2008).	5	61 cases and 75 controls	Adults	Flanking CTGF	chr6	CTGF	cellular communication network factor 2	rs1257705	No, AA genotype not associated	NS, OR and CI not reported	Univariate, Brazilian sample, Table II
Dessein_2009	2009	Sudan	S.mansoni	Case_Control	Taqman probe assay	3	World Health Organization	5	62 cases and 152 controls	Adults	Flanking CTGF	chr6	CTGF	cellular communication network factor 2	rs1257705	No, AA genotype not associated	OR=6.68; CI=0.86-51.7; p=0.069	Univariate, Sudanese sample, Table II
Dessein_2009	2009	Brazil	S.mansoni	Case_Control	Taqman probe assays rs9321314, rs9321315, rs6910279, rs6940184, rs12523697, rs9493149, rs12529636, rs12527705, rs12526196, rs6917644, rs9399005, rs6918698, rs9493150, rs2151532, rs3037970, rs928501, rs11966728, rs7747601, rs12198610, rs9402373, 132319925	3	World Health Organization (WHO) guidelines modified as indicated for S. japonicum infections (Arnaud et al., 2008).	5	61 cases and 75 controls	Adults	Flanking CTGF	chr6	CTGF	cellular communication network factor 2	rs12526196	No, TT genotype not associated	NS, OR and CI not reported	Brazilian sample; From Table II; NS entered as not significant
Dessein_2009	2009	Brazil	S.mansoni	Case_Control	Taqman probe assays rs9321314, rs9321315, rs6910279, rs6940184, rs12523697, rs9493149, rs12529636, rs12527705, rs12526196, rs6917644, rs9399005, rs6918698, rs9493150, rs2151532, rs3037970, rs928501, rs11966728, rs7747601, rs12198610, rs9402373, 132319925	3	World Health Organization (WHO) guidelines modified as indicated for S. japonicum infections (Arnaud et al., 2008).	5	61 cases and 75 controls	Adults	Flanking CTGF	chr6	CTGF	cellular communication network factor 2	rs3037970	No, _/_ not associated	OR and CI not given; p=0.12	Univariate, Brazilian sample, Table II
Dessein_2009	2009	Brazil	S.mansoni	Case_Control	Taqman probe assays rs9321314, rs9321315, rs6910279, rs6940184, rs12523697, rs9493149, rs12529636, rs12527705, rs12526196, rs6917644, rs9399005, rs6918698, rs9493150, rs2151532, rs3037970, rs928501, rs11966728, rs7747601, rs12198610, rs9402373, 132319925	3	World Health Organization (WHO) guidelines modified as indicated for S. japonicum infections (Arnaud et al., 2008).	5	61 cases and 75 controls	Adults	Flanking CTGF	chr6	CTGF	cellular communication network factor 2	rs6918698	Yes CC+CG, not associated	OR=3.05; CI=1.33-6.98, p=0.008	Univariate, Brazilian sample, Table II
Dessein_2009	2009	Brazil	S.mansoni	Case_Control	Taqman probe assays rs9321314, rs9321315, rs6910279, rs6940184, rs12523697, rs9493149, rs12529636, rs12527705, rs12526196, rs6917644, rs9399005, rs6918698, rs9493150, rs2151532, rs3037970, rs928501, rs11966728, rs7747601, rs12198610, rs9402373, 132319925	3	World Health Organization (WHO) guidelines modified as indicated for S. japonicum infections (Arnaud et al., 2008).	5	61 cases and 75 controls	Adults	Flanking CTGF	chr6	CTGF	cellular communication network factor 2	rs9402373	Yes, CC associated	OR=2.57; CI=1.18-5.64; p=0.018	Univariate, Brazilian sample, Table II
Dessein_2009	2009	Brazil	S.mansoni	Case_Control	Taqman probe assays rs9321314, rs9321315, rs6910279, rs6940184, rs12523697, rs9493149, rs12529636, rs12527705, rs12526196, rs6917644, rs9399005, rs6918698, rs9493150, rs2151532, rs3037970, rs928501, rs11966728, rs7747601, rs12198610, rs9402373, 132319925	3	World Health Organization (WHO) guidelines modified as indicated for S. japonicum infections (Arnaud et al., 2008).	5	61 cases and 75 controls	Adults	Flanking CTGF	chr6	CTGF	cellular communication network factor 2	rs6918698	Yes, CC genotype associated	OR=4.92; CI=2-12 ; p=5E-4	Multivariate; Brazilian sample, Table II
Dessein_2009	2009	Brazil	S.mansoni	Case_Control	Taqman probe assays rs9321314, rs9321315, rs6910279, rs6940184, rs12523697, rs9493149, rs12529636, rs12527705, rs12526196, rs6917644, rs9399005, rs6918698, rs9493150, rs2151532, rs3037970, rs928501, rs11966728, rs7747601, rs12198610, rs9402373, 132319925	3	World Health Organization (WHO) guidelines modified as indicated for S. japonicum infections (Arnaud et al., 2008).	5	61 cases and 75 controls	Adults	Flanking CTGF	chr6	CTGF	cellular communication network factor 2	rs9402373	Yes, CC genotype associated with increased incidence	OR=4.25; CI=1.79-10.08; p=9E-4	Multivariate, Brazilian sample, Table II
Isnard_2011	2011	Mali	S.haematobium	FBAT	PCR-RFLP	Infection 1 Worm burden 2 Pathology 3		4	841 individuals	> 4 yrs	SM1_5q31-q33	chr5	IL13	Interleukin-13	IL13(rs7719175)	Yes	?
Abel_1998	1998	NA	NA	Review	NA	NA		NA	NA	NA	NA		NA		NA	NA	NA
Bethony_2008	2008	NA	NA	Review	NA	NA		Review	NA	NA	NA		NA		NA
Capino_2006	2006	NA	NA	Review	NA	NA		Review	NA	NA	NA		NA		NA	NA
Dessein_2013	2013	sudan,brazil, china	S.japonicum, S.mansoni	Review	NA	NA		Review	NA	NA	NA		NA		NA	NA	NA	NA
Dessein_1999	1999	NA	S.mansoni	Review	NA	NA		Review	NA	NA	NA		NA		NA	Noassociation	NA
Dessein_2004	2004		S.mansoni	Review	NA	NA		Review	NA	NA	NA		NA		NA	NA	NA
Ellis_2009	2009	China	S,japonicum	Review	NA	NA		Review	NA	NA	NA		NA		NA	NA	NA
Quinnell_2003	2003	NA	NA	Review	NA	NA	NA	Review	NA	NA	NA		NA		NA	NA	NA	NA
Adedokun_2018	2018	Nigeria	S.haematobium	Case_Control	PCR-RFLP	1		4	131 cases vs 275 controls	3-20 yrs	IL10	chr1	IL10	Interleukin-10	IL10 (rs1800872)	?
Adedokun_2018	2018	Nigeria	S.haematobium	Case_Control	PCR-RFLP	1		4	131 cases vs 275 controls	3-20 yrs	SM1?	chr5	IL13	Interleukin 13	IL13 (rs7719175)	?
Chiarella_1998	1998	Brazil	S.mansoni	linkage analysis	PCR-RFLP/PCR-SSOP	1		5	11 informative families	NA	NA	chr6	MHC	major histocompatibility complex, class II, DP alpha 1	HLA-A, B, C, DR and DQ antigens		lod score of -3.56, p=0.001	No association between HLA and SM1 genes,The critical lod score value corresponding toq = 0.0 (co-segregating genes) was -3.56, providing strong evidence against linkage between the SM1 gene and the MHC.
Kouriba_2005	2005	Mali	S.haematobium	FBAT	SSCP	1		4	841 individuals	> 4 yrs	SM1_5q31-q33	chr5	IL4	Interleukin 4	IL4-590C/T
Eriksson_2007	2007	Uganda	S.mansoni	case-control	5' nuclease discrimination assay (Livak, 1999)	1,2	KK	1	297	6-60 yrs	RNASE3	14q11.2	ECP (RNASE3)	RNAse 3	434 G/C	Yes	p=0.004 x2 test in Alur, comparing genotypes
Eriksson_2007	2007	Uganda	S.mansoni	case-control	5' nuclease discrimination assay (Livak, 1999)	3	Ultrasound	2	297	6-60 yrs	RNASE3	14q11.2	ECP (RNASE3)	RNAse 3	434 G/C	Yes	p=0.004 x2 test in Alur
Oliveira_2015	2015	Brazil	S.mansoni	case-control	PCR-RFLP	3	Ultrasound; regression of PPF after treatment	3 and 4	124	57 years (+/-13 years)	TNFA	chr6	TNFA	TNF alpha	-308 GA/AA	Yes	-308 GA/AA associated with RR 0.52; r=0.025
Dessein_2020	2020	Brazil	S.mansoni	case-control	To be confirmed	3	Ultrasound	1	885	>30years of water contact	TGFBR2	chr3	TGFBR2	Transforming Growth factor beta receptor 2	rs17025963	Yes	OR 4.4 ,CI 1.3-15, p=1.7*10-2
Dessein_2020	2020	Brazil	S.mansoni	case-control	To be confirmed	3	Ultrasound	1	885	>30years of water contact	TGFBR2	chr3	TGFBR2	Transforming Growth factor beta receptor 2	rs185882198	Yes	OR 1.6, CI 1.16-2.3, p=1.7*10-2
Dessein_2020	2020	Brazil	S.mansoni	case-control	To be confirmed	3	Ultrasound	1	885	>30years of water contact	TGFBR2	chr3	TGFBR2	Transforming Growth factor beta receptor 2	rs71093915	Yes	OR 1.6, CI 1.2-2.3, p=5*10-3
Dessein_2020	2020	Brazil	S.mansoni	case-control	To be confirmed	3	Ultrasound	1	885	>30years of water contact	ACVRL1 (ALK1)	chr12	ACVRL1 (ALK1)		rs1690215	Yes	OR 1.6, CI 1.2-2.1, p=2*10-3
Dessein_2020	2020	Brazil	S.mansoni	case-control	To be confirmed	3	Ultrasound	1	885	>30years of water contact	ACVRL1 (ALK1)	chr12	ACVRL1 (ALK1)		rs56368010	Yes	OR 1.9, CI 1.2-2.9, p=5*10-3
Dessein_2020	2020	Brazil	S.mansoni	case-control	To be confirmed	3	Ultrasound	1	885	>30years of water contact	TGFBR1 (ALK5)	chr9	TGFβR1 (ALK5)		rs114046193	Yes	OR 3.9 CI 1.5-9.6, p=3*10-3
Dessein_2020	2020	Brazil	S.mansoni	case-control	To be confirmed	3	Ultrasound	1	885	>30years of water contact	TGFBR1 (ALK5)	chr9	TGFβR1 (ALK5)		rs12345675	Yes	OR 1.4 CI 1.04-1.9, p=3*10-2
Dessein_2020	2020	Brazil	S.mansoni	case-control	To be confirmed	3	Ultrasound	1	885	>30years of water contact	SMAD9	chr13	SMAD9		rs138079455	Yes	OR 5.5 CI 1.6-18.6, p=5*10-3
Dessein_2020	2020	Brazil	S.mansoni	case-control	To be confirmed	3	Ultrasound	1	885	>30years of water contact	SMAD9	chr13	SMAD9		rs10555873	Yes	OR 1.5 CI 1.15-2, p=4*10-3
Dessein_2020	2020	Brazil	S.mansoni	case-control	To be confirmed	3	Ultrasound	1	885	>30years of water contact	SMAD9	chr13	SMAD9		rs77414361	Yes	OR 3.2 CI 1.2-8.2, p=1.7*10-2
Dessein_2020	2020	Brazil	S.mansoni	case-control	To be confirmed	3	Ultrasound	1	885	>30years of water contact	SMAD3	chr15	SMAD3		rs12913547	Yes	OR 1.9 CI 1.1-3.3, p=1.5*10-2
Dessein_2020	2020	Brazil	S.mansoni	case-control	To be confirmed	3	Ultrasound	1	885	>30years of water contact	SMAD3	chr15	SMAD3		rs12914140	Yes	OR 1.77 CI 1.1-2.9, p=2*10-2
Dessein_2020	2020	Brazil	S.mansoni	case-control	To be confirmed	3	Ultrasound	1	885	>30years of water contact	SMAD3	chr15	SMAD3		rs12439500	Yes	OR 1.61 CI 1.2-2.15 p=1.0*10-3
Xiao_2020	2020	China	S.japonicum	case-control	PCR and Sequencing	3	Ultrasound	2	1014 diagnosed chronic schistosomiasis patients and 1779 healthy controls		mTOR	chr1	mTOR		rs2295080	Yes	OR 1.59 (1.26–2.01); p=0.000096	same population as for Zhu et al., 2014. MAPKAP1 rs10118570 polymorphism
Xiao_2020	2020	China	S.japonicum	case-control	PCR and Sequencing	3	Ultrasound	2	1014 diagnosed chronic schistosomiasis patients and 1779 healthy controls		mTOR	chr1	mTOR		rs2536	No	OR 0.84 (0.61–1.15) p=0.266	same population as for Zhu et al., 2014. MAPKAP1 rs10118570 polymorphism
Xiao_2020	2020	China	S.japonicum	case-control	PCR and Sequencing	3	Ultrasound	2	1014 diagnosed chronic schistosomiasis patients and 1779 healthy controls		AKT2	chr19	AKT2		rs7254617	Yes	OR 1.59 (1.09–2.31)p= 0.015	same population as for Zhu et al., 2014. MAPKAP1 rs10118570 polymorphism
Xiao_2020	2020	China	S.japonicum	case-control	PCR and Sequencing	3	Ultrasound	2	1014 diagnosed chronic schistosomiasis patients and 1779 healthy controls		AKT2	chr19	AKT2		rs33933140	No	OR 1.00 (0.82–1.21) p=0.963	same population as for Zhu et al., 2014. MAPKAP1 rs10118570 polymorphism
Xiao_2020	2020	China	S.japonicum	case-control	PCR and Sequencing	3	Ultrasound	2	1014 diagnosed chronic schistosomiasis patients and 1779 healthy controls		PTEN	chr10	PTEN		rs701848	No	OR 0.89 (0.74–1.09)p= 0.257	same population as for Zhu et al., 2014. MAPKAP1 rs10118570 polymorphism
Xiao_2020	2020	China	S.japonicum	case-control	PCR and Sequencing	3	Ultrasound	2	1014 diagnosed chronic schistosomiasis patients and 1779 healthy controls		PTEN	chr10	PTEN		rs11202607	No	OR 1.22 (0.89–1.69) p=0.223	same population as for Zhu et al., 2014. MAPKAP1 rs10118570 polymorphism
Xiao_2020	2020	China	S.japonicum	case-control	PCR and Sequencing	3	Ultrasound	2	1014 diagnosed chronic schistosomiasis patients and 1779 healthy controls		AKT1	chr14	AKT1		rs2494750	No	OR 1.02 (0.84–1.24) p=0.820	same population as for Zhu et al., 2014. MAPKAP1 rs10118570 polymorphism
Xiao_2020	2020	China	S.japonicum	case-control	PCR and Sequencing	3	Ultrasound	2	1014 diagnosed chronic schistosomiasis patients and 1779 healthy controls		AKT1	chr14	AKT1		rs2498786	No	OR 1.24 (0.97–1.57) p=0.081	same population as for Zhu et al., 2014. MAPKAP1 rs10118570 polymorphism
Xiao_2020	2020	China	S.japoniucm	case-control	PCR and Sequencing	1	KK and miracidium hatching test	1	1014 diagnosed chronic schistosomiasis patients and 1779 healthy controls		mTOR	chr1	mTOR		rs2295080	Yes	OR 0.85 (0.75–0.96) p= 0.009	same population as for Zhu et al., 2014. MAPKAP1 rs10118570 polymorphism
Xiao_2020	2020	China	S.japonicum	case-control	PCR and Sequencing	1	KK and miracidium hatching test	1	1014 diagnosed chronic schistosomiasis patients and 1779 healthy controls		mTOR	chr1	mTOR		rs2536	No	OR 1.04 (0.86–1.26) p=0.671	same population as for Zhu et al., 2014. MAPKAP1 rs10118570 polymorphism
Xiao_2020	2020	China	S.japonicum	case-control	PCR and Sequencing	1	KK and miracidium hatching test	1	1014 diagnosed chronic schistosomiasis patients and 1779 healthy controls		AKT2	chr19	AKT2		rs7254617	Yes	OR 0.81 (0.68–0.96) p= 0.018	same population as for Zhu et al., 2014. MAPKAP1 rs10118570 polymorphism
Xiao_2020	2020	China	S.japonicum	case-control	PCR and Sequencing	1	KK and miracidium hatching test	1	1014 diagnosed chronic schistosomiasis patients and 1779 healthy controls		AKT2	chr19	AKT2		rs33933140	No	OR 1.00 (0.89–1.11) p= 0.945	same population as for Zhu et al., 2014. MAPKAP1 rs10118570 polymorphism
Xiao_2020	2020	China	S.japonicum	case-control	PCR and Sequencing	1	KK and miracidium hatching test	1	1014 diagnosed chronic schistosomiasis patients and 1779 healthy controls		PTEN	chr1	PTEN		rs701848	No	OR 1.09 (0.98–1.22) 0.117	same population as for Zhu et al., 2014. MAPKAP1 rs10118570 polymorphism
Xiao_2020	2020	China	S.japonicum	case-control	PCR and Sequencing	1	KK and miracidium hatching test	1	1014 diagnosed chronic schistosomiasis patients and 1779 healthy controls		PTEN	chr19	PTEN		rs11202607	No	OR 1.03 (0.86–1.24) p= 0.720	same population as for Zhu et al., 2014. MAPKAP1 rs10118570 polymorphism
Xiao_2020	2020	China	S.japonicum	case-control	PCR and Sequencing	1	KK and miracidium hatching test	1	1014 diagnosed chronic schistosomiasis patients and 1779 healthy controls		AKT1	chr14	AKT1		rs2494750	No	OR 1.06 (0.94–1.19) p=0.372	same population as for Zhu et al., 2014. MAPKAP1 rs10118570 polymorphism
Xiao_2020	2020	China	S.japonicum	case-control	PCR and Sequencing	1	KK and miracidium hatching test	1	1014 diagnosed chronic schistosomiasis patients and 1779 healthy controls		AKT1	chr14	AKT1		rs2498786	No	OR 1.05 (0.92–1.21) p= 0.484	same population as for Zhu et al., 2014. MAPKAP1 rs10118570 polymorphism
Idris_2012	2012	Gabon	S.haematobium	case-control	allele-discriminant assay	1	allelic discrimination analysis	2	49 infected; 52 controls	mean age (+SD) of infected children was 10.16±2.44 years old (range=5–15) while uninfected children was 10.71±3.35 (range=5–17) years	2q33.2	chr2	CTLA4		rs733618	Yes, A allele	p=0.001 4.11 (1.72–9.80
Idris_2012	2012	Gabon	S.haematobium	case-control	allele-discriminant assay	1	allelic discrimination analysis	2	49 infected; 52 controls	mean age (+SD) of infected children was 10.16±2.44 years old (range=5–15) while uninfected children was 10.71±3.35 (range=5–17) years	2q33.2	chr2	CTLA4		rs11571316	Yes, C allele	p<0.001 3.53 (1.87–6.66)
Idris_2012	2012	Gabon	S.haematobium	case-control	allele-discriminant assay	1	allelic discrimination analysis	2	49 infected; 52 controls	mean age (+SD) of infected children was 10.16±2.44 years old (range=5–15) while uninfected children was 10.71±3.35 (range=5–17) years	2q33.2	chr2	CTLA4		rs16840252	No, C allele	p=0.235 0.58 (0.27–1.26)
Idris_2012	2012	Gabon	S.haematobium	case-control	allele-discriminant assay	1	allelic discrimination analysis	2	49 infected; 52 controls	mean age (+SD) of infected children was 10.16±2.44 years old (range=5–15) while uninfected children was 10.71±3.35 (range=5–17) years	2q33.2	chr2	CTLA4		rs231775	Yes, A allele	p=0.002 2.64 (1.43–4.48)

## Sheet: TableS4 Genes in QTL
Counts of publications associated with schistosomiasis and each of the following genes
Chromosome	Locus	Gene	Synonym(s)	Count PubMed Id	PubMed_Ids(First_500)
5	5q31-q33(SM1)	IL5	IL5,IL-5	346	15155645;10849307;7977642;31431507;28533109;15905559;1342722;16371154;16920960;2105999;23556029;19471606;12857672;26945988;16877345;16552047;9368592;17433300;9247900;10329593;12563742;9568617;12100735;10370380;1588046;22110388;9927376;15009436;12567463;17015735;1358973;8095922;1680917;15486631;8419486;1824635;9673227;9686196;18045464;19714576;15466387;25942636;10569776;14707108;8544040;21246943;8…
5	5q31-q33(SM1)	CD14	CD14	23	14999608;24757288;23163552;23557598;23220043;19124604;12761141;29436337;6965665;9551999;26510361;27677654;28680583;24896815;25101623;21530581;23209879;32022099;24866794;24762736;26268402;24906993;1698860
5	5q31-q33(SM1)	IL13	IL13,IL-13	270	18369473;11673545;32373112;12426605;24810615;24449779;11714822;10857756;10384133;19628763;27421703;7722323;26469840;20483789;31886304;15879126;11698493;17424888;9190944;20500663;28969688;19392635;16495517;19388947;10384113;29102771;19381262;24886277;20664642;21826890;25944738;24034228;26876222;15213147;12615888;15361239;20708623;16368992;17308796;27240831;20398436;20066997;20929428;22593760;22593…
5	5q31-q33(SM1)	IK	IK	3	15715129;6185906;30648601
5	5q31-q33(SM1)	HDAC3	HDAC3	2	22156208;29212474
5	5q31-q33(SM1)	ARSI	ARSI	1	32280352
5	5q31-q33(SM1)	HBEGF	HBEGF	1	20819926
5	5q31-q33(SM1)	GABRA1	EJM	1	8258032
5	5q31-q33(SM1)	HAVCR1	KIM-1,HAVCR1	2	20518819;27998383
5	5q31-q33(SM1)	APC	DP2,PPP1R46	4	24729611;15154012;9144498;21680534
5	5q31-q33(SM1)	PDGFRB	PDGFR1,PDGFR,PDGFRB	1	29946766
5	5q31-q33(SM1)	CXCL14	CXCL14	3	20502518;20161726;30647024
5	5q31-q33(SM1)	IRGM	LRG-47,IFI1,IRGM1	1	26660918
5	5q31-q33(SM1)	SKP1	SKP1	2	17420016;23313772
5	5q31-q33(SM1)	PRDM6	PRDM6	1	17693186
5	5q31-q33(SM1)	MZB1	PACAP	1	8683124
5	5q31-q33(SM1)	REEP5	DP1	3	22927819;30740113;14515260
5	5q31-q33(SM1)	IL12B	IL12B	2	29752313;32125282
5	5q31-q33(SM1)	IL9	IL-9	17	27242265;28646920;28477200;8945533;24994455;12521263;30350510;31436861;23072152;27506138;19471606;31775660;28539607;11150594;15528374;10992513;28853443
5	5q31-q33(SM1)	SPARC	BM-40,SPARC	2	7875683;8076764
5	5q31-q33(SM1)	TSLP	TSLP	4	27147589;19414799;25799270;22882457
5	5q31-q33(SM1)	CAMK4	CaMKIV	1	18768853
5	5q31-q33(SM1)	FTMT	MTF	1	9062677
5	5q31-q33(SM1)	SMAD5	SMAD5	1	31151477
5	5q31-q33(SM1)	FGF1	FGF1,HBGF-1,ECGF,FGF-1	2	24024441;1704403
5	5q31-q33(SM1)	IL3	IL-3,IL3	37	1908821;12624091;3091489;8945533;10395703;9242561;8505374;8376800;18949326;1532378;1538133;10849307;3257648;3501400;18475576;1532363;3097138;1343880;8122929;8105441;3114144;8604024;14707108;11774583;3110347;9498001;9160690;3133397;19545530;9257851;7787797;12911946;14742514;26363056;8647180;3925072;8568251
5	5q31-q33(SM1)	CSF1R	CSF1R	1	8841190
5	5q31-q33(SM1)	ITK	ITK	2	11702066;18941202
5	5q31-q33(SM1)	HAVCR2	HAVcr-2,Tim-3,HAVCR2,TIMD-3	4	26931038;26930930;25987707;22469568
5	5q31-q33(SM1)	IL17B	IL-17B	48	26149531;20176803;24436452;24322293;18250458;31306646;30074250;22593615;23551262;28507072;29120573;23087431;24344271;30194773;23463138;23045617;27147589;19050275;30567041;22678906;17403877;24397904;22003203;21998578;27454107;24421255;18710859;25220583;19714576;22038918;22102924;22287718;25130072;27393379;19675160;24212062;22799166;17308791;24795476;27904959;31520603;19717308;24601888;25840437;275…
5	5q31-q33(SM1)	PURA	PUR-ALPHA	3	15287583;15464585;11071290
5	5q31-q33(SM1)	CD74	CD74	1	32484230
5	5q31-q33(SM1)	IL4	IL4,IL-4	511	12941484;20721475;15270862;16365404;18343889;14742514;17708352;30758662;16446174;19917288;18835272;21039611;25174993;25936981;15720442;23825948;11704603;15752116;11672898;21624364;20360135;28465515;26300344;12228294;12460185;11831873;19160960;22623908;27393379;18981085;31436861;12047444;14982855;32022099;26350380;31125444;23340445;16680373;23045617;15854467;20502521;16650003;12384355;24238088;156…
6	6p21-q21	VEGFA	VEGF	22	29035850;25687497;21736677;14964670;20858486;12023772;25006448;14688478;20718722;24818384;24941000;30414842;24024441;27808086;16862912;21160776;28960560;32338371;18754093;30421348;22019417;21296079
6	6p21-q21	GSTA4	GSTA4	1	32064805
6	6p21-q21	RUNX2	RUNX2	1	29752313
6	6p21-q21	MAP3K7	MAP3K7	1	31825165
6	6p21-q21	IL17F	IL-17F	49	29120573;24421255;21998578;30567041;20176803;19717308;17403877;23463138;27904959;18710859;23087431;30074250;22678906;24436452;30194773;31520603;27741351;27393379;31306646;8412206;19050275;24397904;28507072;22287718;25220583;20220096;26149531;24344271;23045617;22102924;27147589;19714576;22038918;25130072;18250458;24601888;23551262;21660933;27454107;27506138;24212062;25840437;24795476;17308791;2279…
6	6p21-q21	IL17A	IL-17A,IL17A,IL-17,IL17	99	26945988;29120573;31623153;20176803;24421255;21998578;19717308;17403877;32001249;18710859;30074250;24436452;31520603;27802332;18981143;27393379;27240831;30623486;27242265;29449839;30619332;22287718;17160074;32410640;25220583;26149531;24810615;22102924;27147589;26319521;24295791;22038918;25130072;26728323;23975865;18250458;31018808;21660933;27454107;24601888;24212062;27506138;23145202;25959828;247…
1	1p21-q23	GSTM1	GSTM1	7	16614117;21586620;19117770;9544433;8795591;23741294;17530260
1	1p21-q23	FAM212B	FAM212B	1	31163079
1	1p21-q23	FCGR3A	FCRIII,CD16	10	23557598;24757288;2185318;25101623;8534610;23209879;9242561;15770048;25050114;11709285
1	1p21-q23	S100A9	S100A9	1	27639541
1	1p21-q23	FCGR2B	CD32	1	9242561
1	1p21-q23	S100A1	S100A,S100	5	27639541;11320648;28192534;22144444;18324723
1	1p21-q23	POU5F1P4	OCT3	4	28050219;24382987;21951846;22577245
1	1p21-q23	WDR77	p44	2	16169609;18472052
1	1p21-q23	TXNIP	TXNIP	2	26445908;31570558
1	1p21-q23	FCGR2C	CD32	1	9242561
1	1p21-q23	PSMD4	S5A,ASF,Rpn10	3	1491298;10406037;14636020
1	1p21-q23	FCGR2A	CD32	1	9242561
1	1p21-q23	S100A4	S100A4	2	21736677;23737202
1	1p21-q23	VCAM1	VCAM1,CD106	11	11198381;24043262;25016189;9920039;10556825;8890229;20502518;7904066;19747186;8686742;26469840
1	1p21-q23	FCGR1A	CD64	1	30919955
1	1p21-q23	NTRK1	NTRK1	1	10092511
1	1p21-q23	ATP1A2	ATP1A2	1	26402251
1	1p21-q23	ACP6	LPAP	1	17507009
1	1p21-q23	TSACC	SIP	2	11356521;9304009
1	1p21-q23	NGF	NGF	8	8870833;8080952;8833586;11935373;22047987;9251986;1937802;9438678
1	1p21-q23	FCGR3B	FCGR3B,FCRIII,CD16	11	24757288;23557598;11709285;25050114;15770048;24762736;25101623;8534610;2185318;9242561;23209879
1	1p21-q23	IL6R	IL-6RA,CD126	8	15163536;31520603;10229817;24757288;12682267;12761141;1531634;31259624
1	1p21-q23	TSPAN2	TSPAN2	2	16783371;20685202
1	1p21-q23	AIM2	AIM2	1	31412958
1	1p21-q23	S100A12	CGRP	3	19477916;12768286;15016615
1	1p21-q23	CRP	CRP	14	18598665;8793420;19950537;17038701;15995969;20410090;17381972;23937700;24010677;6735523;31856765;30237895;24806239;22523639
1	1p21-q23	S1PR1	ECGF1	2	2312224;24024441
1	1p21-q23	S100A8	S100A8	1	20161726
7	7q35-q36	NOS3	eNOS	4	24604383,21853150,11477140,11197769,29890165,
7	7q35-q37	SHH	SHH	2	27376806,23121638,
7	7q35-q38	AOC1	ABP	1	18283496,
7	7q35-q39	KCNH2	HERG	1	32371995,
6	6q22-q23 (SM2)	IFNGR1	IFNGR1	2	32125282,29752313,
6	6q22-q23 (SM2)	IL22RA2	IL-22BP, IL-22RA2	1	25476703,25051830,

## Sheet: Table S5 VEP SNP Annotations
Functional Annotation of SNP that have reported associations with schistosomiasis and are listed in Tables 4 and 5. Annotation was obtained using the Ensembl Variant Effect Predictor for GRCh37 http://grch37.ensembl.org/Homo_sapiens/Info/Index.
dbSNP id	Location	Allele	Consequence	IMPACT	SYMBOL	Gene	Feature_type	Feature	BIOTYPE	EXON	INTRON	HGVSc	HGVSp	cDNA_position	CDS_position	Protein_position	Amino_acids	Codons	Existing_variation	STRAND	SYMBOL_SOURCE	HGNC_ID	SIFT	PolyPhen	AF	CLIN_SIG	SOMATIC	PHENO	PUBMED	SpliceAI_pred_DP_AG	SpliceAI_pred_DP_AL	SpliceAI_pred_DP_DG	SpliceAI_pred_DP_DL	SpliceAI_pred_DS_AG	SpliceAI_pred_DS_AL	SpliceAI_pred_DS_DG	SpliceAI_pred_DS_DL	SpliceAI_pred_SYMBOL
rs2295080	1:11322628-11322628	C	upstream_gene_variant	MODIFIER	MTOR	ENSG00000198793	Transcript	ENST00000361445.4	protein_coding	-	-	-	-	-	-	-	-	-	rs2295080,CR1211628	-1	HGNC	3942	-	-	-	-	-	0,1	28117391,22562547,27187382,15720714,24959314,30487748,24816861,26828791,27270650,27876891,22146979,28475857,22815832,23209702,29259266,19164214,20447721,29721055,29383014,26317520,28977864,21973240,27462867,27533457,26287940,27051587,29332342,25330801,23940798,25654238,27259248,23555892	-	-	-	-	-	-	-	-	-
rs2295080	1:11322628-11322628	T	upstream_gene_variant	MODIFIER	MTOR	ENSG00000198793	Transcript	ENST00000361445.4	protein_coding	-	-	-	-	-	-	-	-	-	rs2295080,CR1211628	-1	HGNC	3942	-	-	-	-	-	0,1	28117391,22562547,27187382,15720714,24959314,30487748,24816861,26828791,27270650,27876891,22146979,28475857,22815832,23209702,29259266,19164214,20447721,29721055,29383014,26317520,28977864,21973240,27462867,27533457,26287940,27051587,29332342,25330801,23940798,25654238,27259248,23555892	-	-	-	-	-	-	-	-	-
rs2295080	1:11322628-11322628	C	regulatory_region_variant	MODIFIER	-	-	RegulatoryFeature	ENSR00000001391	promoter	-	-	-	-	-	-	-	-	-	rs2295080,CR1211628	-	-	-	-	-	-	-	-	0,1	28117391,22562547,27187382,15720714,24959314,30487748,24816861,26828791,27270650,27876891,22146979,28475857,22815832,23209702,29259266,19164214,20447721,29721055,29383014,26317520,28977864,21973240,27462867,27533457,26287940,27051587,29332342,25330801,23940798,25654238,27259248,23555892	-	-	-	-	-	-	-	-	-
rs2295080	1:11322628-11322628	T	regulatory_region_variant	MODIFIER	-	-	RegulatoryFeature	ENSR00000001391	promoter	-	-	-	-	-	-	-	-	-	rs2295080,CR1211628	-	-	-	-	-	-	-	-	0,1	28117391,22562547,27187382,15720714,24959314,30487748,24816861,26828791,27270650,27876891,22146979,28475857,22815832,23209702,29259266,19164214,20447721,29721055,29383014,26317520,28977864,21973240,27462867,27533457,26287940,27051587,29332342,25330801,23940798,25654238,27259248,23555892	-	-	-	-	-	-	-	-	-
rs3024495	1:206942413-206942413	A	downstream_gene_variant	MODIFIER	IL10	ENSG00000136634	Transcript	ENST00000367099.3	retained_intron	-	-	-	-	-	-	-	-	-	rs3024495	-1	HGNC	5962	-	-	-	-	-	-	16905295,29199038,17690160,20927126,29487192,23273955,31217170,24015034,25633979,24130510	-15	21	47	1	0	0	0	0	IL10
rs3024495	1:206942413-206942413	T	downstream_gene_variant	MODIFIER	IL10	ENSG00000136634	Transcript	ENST00000367099.3	retained_intron	-	-	-	-	-	-	-	-	-	rs3024495	-1	HGNC	5962	-	-	0.0817	-	-	-	16905295,29199038,17690160,20927126,29487192,23273955,31217170,24015034,25633979,24130510	-15	21	-2	47	0	0	0	0	IL10
rs3024495	1:206942413-206942413	A	intron_variant	MODIFIER	IL10	ENSG00000136634	Transcript	ENST00000423557.1	protein_coding	-	2021-04-04	-	-	-	-	-	-	-	rs3024495	-1	HGNC	5962	-	-	-	-	-	-	16905295,29199038,17690160,20927126,29487192,23273955,31217170,24015034,25633979,24130510	-15	21	47	1	0	0	0	0	IL10
rs3024495	1:206942413-206942413	T	intron_variant	MODIFIER	IL10	ENSG00000136634	Transcript	ENST00000423557.1	protein_coding	-	2021-04-04	-	-	-	-	-	-	-	rs3024495	-1	HGNC	5962	-	-	0.0817	-	-	-	16905295,29199038,17690160,20927126,29487192,23273955,31217170,24015034,25633979,24130510	-15	21	-2	47	0	0	0	0	IL10
rs3024495	1:206942413-206942413	A	intron_variant,non_coding_transcript_variant	MODIFIER	IL10	ENSG00000136634	Transcript	ENST00000471071.1	processed_transcript	-	2021-02-02	-	-	-	-	-	-	-	rs3024495	-1	HGNC	5962	-	-	-	-	-	-	16905295,29199038,17690160,20927126,29487192,23273955,31217170,24015034,25633979,24130510	-15	21	47	1	0	0	0	0	IL10
rs3024495	1:206942413-206942413	T	intron_variant,non_coding_transcript_variant	MODIFIER	IL10	ENSG00000136634	Transcript	ENST00000471071.1	processed_transcript	-	2021-02-02	-	-	-	-	-	-	-	rs3024495	-1	HGNC	5962	-	-	0.0817	-	-	-	16905295,29199038,17690160,20927126,29487192,23273955,31217170,24015034,25633979,24130510	-15	21	-2	47	0	0	0	0	IL10
rs1800871	1:206946634-206946634	G	upstream_gene_variant	MODIFIER	IL10	ENSG00000136634	Transcript	ENST00000367099.3	retained_intron	-	-	-	-	-	-	-	-	-	rs1800871,CR086313	-1	HGNC	5962	-	-	0.5653	-	-	1,1	21708280,28652652,21085187,19934104,22674296,24281113,15726497,16820586,16905295,17327408,17355643,17705862,18633131,18676870,19066394,19356949,19822020,20112337,20406895,20417488,20418110,20431935,20473875,20711808,21160427,21178102,22113576,22230215,22479352,22493750,22749237,22818022,23049851,23316245,24670917,24782608,25000179,25022448,25238536,25400986,25721048,25928231,26846412,27054030,271…	-	-	-	-	-	-	-	-	-
rs1800871	1:206946634-206946634	G	upstream_gene_variant	MODIFIER	IL10	ENSG00000136634	Transcript	ENST00000423557.1	protein_coding	-	-	-	-	-	-	-	-	-	rs1800871,CR086313	-1	HGNC	5962	-	-	0.5653	-	-	1,1	21708280,28652652,21085187,19934104,22674296,24281113,15726497,16820586,16905295,17327408,17355643,17705862,18633131,18676870,19066394,19356949,19822020,20112337,20406895,20417488,20418110,20431935,20473875,20711808,21160427,21178102,22113576,22230215,22479352,22493750,22749237,22818022,23049851,23316245,24670917,24782608,25000179,25022448,25238536,25400986,25721048,25928231,26846412,27054030,271…	-	-	-	-	-	-	-	-	-
rs1800871	1:206946634-206946634	G	upstream_gene_variant	MODIFIER	IL10	ENSG00000136634	Transcript	ENST00000471071.1	processed_transcript	-	-	-	-	-	-	-	-	-	rs1800871,CR086313	-1	HGNC	5962	-	-	0.5653	-	-	1,1	21708280,28652652,21085187,19934104,22674296,24281113,15726497,16820586,16905295,17327408,17355643,17705862,18633131,18676870,19066394,19356949,19822020,20112337,20406895,20417488,20418110,20431935,20473875,20711808,21160427,21178102,22113576,22230215,22479352,22493750,22749237,22818022,23049851,23316245,24670917,24782608,25000179,25022448,25238536,25400986,25721048,25928231,26846412,27054030,271…	-	-	-	-	-	-	-	-	-
rs1800896	1:206946897-206946897	C	upstream_gene_variant	MODIFIER	IL10	ENSG00000136634	Transcript	ENST00000367099.3	retained_intron	-	-	-	-	-	-	-	-	-	rs1800896	-1	HGNC	5962	-	-	0.2722	-	-	-	20941391,21708280,27247849,26445852,27536357,20031567,19934104,22674296,24281113,21514219,28827732,15726497,16842617,16905295,17327408,17355643,17665434,18633131,18676870,19066394,19356949,19773451,19822020,20112337,20196868,20227257,20406895,20417488,20418110,20473875,20711808,20811626,20827186,21160427,21178102,21333900,21448414,21483748,21659962,22113576,22144535,22230215,22479352,22493750,226…	-	-	-	-	-	-	-	-	-
rs1800896	1:206946897-206946897	C	upstream_gene_variant	MODIFIER	IL10	ENSG00000136634	Transcript	ENST00000423557.1	protein_coding	-	-	-	-	-	-	-	-	-	rs1800896	-1	HGNC	5962	-	-	0.2722	-	-	-	20941391,21708280,27247849,26445852,27536357,20031567,19934104,22674296,24281113,21514219,28827732,15726497,16842617,16905295,17327408,17355643,17665434,18633131,18676870,19066394,19356949,19773451,19822020,20112337,20196868,20227257,20406895,20417488,20418110,20473875,20711808,20811626,20827186,21160427,21178102,21333900,21448414,21483748,21659962,22113576,22144535,22230215,22479352,22493750,226…	-	-	-	-	-	-	-	-	-
rs1800896	1:206946897-206946897	C	upstream_gene_variant	MODIFIER	IL10	ENSG00000136634	Transcript	ENST00000471071.1	processed_transcript	-	-	-	-	-	-	-	-	-	rs1800896	-1	HGNC	5962	-	-	0.2722	-	-	-	20941391,21708280,27247849,26445852,27536357,20031567,19934104,22674296,24281113,21514219,28827732,15726497,16842617,16905295,17327408,17355643,17665434,18633131,18676870,19066394,19356949,19773451,19822020,20112337,20196868,20227257,20406895,20417488,20418110,20473875,20711808,20811626,20827186,21160427,21178102,21333900,21448414,21483748,21659962,22113576,22144535,22230215,22479352,22493750,226…	-	-	-	-	-	-	-	-	-
rs1690215	12:52305789-52305789	G	intron_variant	MODIFIER	ACVRL1	ENSG00000139567	Transcript	ENST00000388922.4	protein_coding	-	2021-09-01	-	-	-	-	-	-	-	rs1690215	1	HGNC	175	-	-	0.368	-	-	-	-	29	-22	-5	17	0	0	0	0	ACVRL1
rs1690215	12:52305789-52305789	G	upstream_gene_variant	MODIFIER	ACVRL1	ENSG00000139567	Transcript	ENST00000419526.2	protein_coding	-	-	-	-	-	-	-	-	-	rs1690215	1	HGNC	175	-	-	0.368	-	-	-	-	29	-22	-5	17	0	0	0	0	ACVRL1
rs1690215	12:52305789-52305789	G	upstream_gene_variant	MODIFIER	ACVRL1	ENSG00000139567	Transcript	ENST00000547400.1	protein_coding	-	-	-	-	-	-	-	-	-	rs1690215	1	HGNC	175	-	-	0.368	-	-	-	-	29	-22	-5	17	0	0	0	0	ACVRL1
rs1690215	12:52305789-52305789	G	upstream_gene_variant	MODIFIER	ACVRL1	ENSG00000139567	Transcript	ENST00000547632.1	retained_intron	-	-	-	-	-	-	-	-	-	rs1690215	1	HGNC	175	-	-	0.368	-	-	-	-	29	-22	-5	17	0	0	0	0	ACVRL1
rs1690215	12:52305789-52305789	G	upstream_gene_variant	MODIFIER	ACVRL1	ENSG00000139567	Transcript	ENST00000550683.1	protein_coding	-	-	-	-	-	-	-	-	-	rs1690215	1	HGNC	175	-	-	0.368	-	-	-	-	29	-22	-5	17	0	0	0	0	ACVRL1
rs1690215	12:52305789-52305789	G	intron_variant	MODIFIER	ACVRL1	ENSG00000139567	Transcript	ENST00000551576.1	protein_coding	-	2021-03-02	-	-	-	-	-	-	-	rs1690215	1	HGNC	175	-	-	0.368	-	-	-	-	29	-22	-5	17	0	0	0	0	ACVRL1
rs1690215	12:52305789-52305789	G	upstream_gene_variant	MODIFIER	ACVRL1	ENSG00000139567	Transcript	ENST00000552678.1	protein_coding	-	-	-	-	-	-	-	-	-	rs1690215	1	HGNC	175	-	-	0.368	-	-	-	-	29	-22	-5	17	0	0	0	0	ACVRL1
rs56368010	12:52326907-52326907	T	intergenic_variant	MODIFIER	-	-	-	-	-	-	-	-	-	-	-	-	-	-	rs56368010	-	-	-	-	-	0.0485	-	-	-	-	-	-	-	-	-	-	-	-	-
rs3024974	12:57492745-57492745	A	downstream_gene_variant	MODIFIER	NAB2	ENSG00000166886	Transcript	ENST00000300131.3	protein_coding	-	-	-	-	-	-	-	-	-	rs3024974	1	HGNC	7627	-	-	0.1294	-	-	-	22121102,28420002,24058746,30010060,25104439,23651608,27279750,15536416	-33	-3	28	-27	0.02	0	0	0	STAT6
rs3024974	12:57492745-57492745	A	intron_variant	MODIFIER	STAT6	ENSG00000166888	Transcript	ENST00000300134.3	protein_coding	-	17/21	-	-	-	-	-	-	-	rs3024974	-1	HGNC	11368	-	-	0.1294	-	-	-	22121102,28420002,24058746,30010060,25104439,23651608,27279750,15536416	-33	-3	28	-27	0.02	0	0	0	STAT6
rs3024974	12:57492745-57492745	A	downstream_gene_variant	MODIFIER	NAB2	ENSG00000166886	Transcript	ENST00000342556.6	protein_coding	-	-	-	-	-	-	-	-	-	rs3024974	1	HGNC	7627	-	-	0.1294	-	-	-	22121102,28420002,24058746,30010060,25104439,23651608,27279750,15536416	-33	-3	28	-27	0.02	0	0	0	STAT6
rs3024974	12:57492745-57492745	A	downstream_gene_variant	MODIFIER	NAB2	ENSG00000166886	Transcript	ENST00000357680.4	protein_coding	-	-	-	-	-	-	-	-	-	rs3024974	1	HGNC	7627	-	-	0.1294	-	-	-	22121102,28420002,24058746,30010060,25104439,23651608,27279750,15536416	-33	-3	28	-27	0.02	0	0	0	STAT6
rs3024974	12:57492745-57492745	A	intron_variant	MODIFIER	STAT6	ENSG00000166888	Transcript	ENST00000454075.3	protein_coding	-	17/21	-	-	-	-	-	-	-	rs3024974	-1	HGNC	11368	-	-	0.1294	-	-	-	22121102,28420002,24058746,30010060,25104439,23651608,27279750,15536416	-33	-3	28	-27	0.02	0	0	0	STAT6
rs3024974	12:57492745-57492745	A	intron_variant	MODIFIER	STAT6	ENSG00000166888	Transcript	ENST00000537215.2	protein_coding	-	16/20	-	-	-	-	-	-	-	rs3024974	-1	HGNC	11368	-	-	0.1294	-	-	-	22121102,28420002,24058746,30010060,25104439,23651608,27279750,15536416	-33	-3	28	-27	0.02	0	0	0	STAT6
rs3024974	12:57492745-57492745	A	intron_variant	MODIFIER	STAT6	ENSG00000166888	Transcript	ENST00000538913.2	protein_coding	-	15/19	-	-	-	-	-	-	-	rs3024974	-1	HGNC	11368	-	-	0.1294	-	-	-	22121102,28420002,24058746,30010060,25104439,23651608,27279750,15536416	-33	-3	28	-27	0.02	0	0	0	STAT6
rs3024974	12:57492745-57492745	A	intron_variant	MODIFIER	STAT6	ENSG00000166888	Transcript	ENST00000543873.2	protein_coding	-	17/21	-	-	-	-	-	-	-	rs3024974	-1	HGNC	11368	-	-	0.1294	-	-	-	22121102,28420002,24058746,30010060,25104439,23651608,27279750,15536416	-33	-3	28	-27	0.02	0	0	0	STAT6
rs3024974	12:57492745-57492745	A	downstream_gene_variant	MODIFIER	STAT6	ENSG00000166888	Transcript	ENST00000553533.1	protein_coding	-	-	-	-	-	-	-	-	-	rs3024974	-1	HGNC	11368	-	-	0.1294	-	-	-	22121102,28420002,24058746,30010060,25104439,23651608,27279750,15536416	-33	-3	28	-27	0.02	0	0	0	STAT6
rs3024974	12:57492745-57492745	A	intron_variant,non_coding_transcript_variant	MODIFIER	STAT6	ENSG00000166888	Transcript	ENST00000554202.1	retained_intron	-	2021-01-01	-	-	-	-	-	-	-	rs3024974	-1	HGNC	11368	-	-	0.1294	-	-	-	22121102,28420002,24058746,30010060,25104439,23651608,27279750,15536416	-33	-3	28	-27	0.02	0	0	0	STAT6
rs3024974	12:57492745-57492745	A	intron_variant,NMD_transcript_variant	MODIFIER	STAT6	ENSG00000166888	Transcript	ENST00000554764.1	nonsense_mediated_decay	-	16/20	-	-	-	-	-	-	-	rs3024974	-1	HGNC	11368	-	-	0.1294	-	-	-	22121102,28420002,24058746,30010060,25104439,23651608,27279750,15536416	-33	-3	28	-27	0.02	0	0	0	STAT6
rs3024974	12:57492745-57492745	A	non_coding_transcript_exon_variant	MODIFIER	STAT6	ENSG00000166888	Transcript	ENST00000555222.1	retained_intron	4/8	-	-	-	869	-	-	-	-	rs3024974	-1	HGNC	11368	-	-	0.1294	-	-	-	22121102,28420002,24058746,30010060,25104439,23651608,27279750,15536416	-33	-3	28	-27	0.02	0	0	0	STAT6
rs3024974	12:57492745-57492745	A	intron_variant	MODIFIER	STAT6	ENSG00000166888	Transcript	ENST00000555318.1	protein_coding	-	2021-05-03	-	-	-	-	-	-	-	rs3024974	-1	HGNC	11368	-	-	0.1294	-	-	-	22121102,28420002,24058746,30010060,25104439,23651608,27279750,15536416	-33	-3	28	-27	0.02	0	0	0	STAT6
rs3024974	12:57492745-57492745	A	downstream_gene_variant	MODIFIER	STAT6	ENSG00000166888	Transcript	ENST00000555375.1	protein_coding	-	-	-	-	-	-	-	-	-	rs3024974	-1	HGNC	11368	-	-	0.1294	-	-	-	22121102,28420002,24058746,30010060,25104439,23651608,27279750,15536416	-33	-3	28	-27	0.02	0	0	0	STAT6
rs3024974	12:57492745-57492745	A	intron_variant	MODIFIER	STAT6	ENSG00000166888	Transcript	ENST00000556155.1	protein_coding	-	17/21	-	-	-	-	-	-	-	rs3024974	-1	HGNC	11368	-	-	0.1294	-	-	-	22121102,28420002,24058746,30010060,25104439,23651608,27279750,15536416	-33	-3	28	-27	0.02	0	0	0	STAT6
rs3024974	12:57492745-57492745	A	upstream_gene_variant	MODIFIER	STAT6	ENSG00000166888	Transcript	ENST00000557563.1	retained_intron	-	-	-	-	-	-	-	-	-	rs3024974	-1	HGNC	11368	-	-	0.1294	-	-	-	22121102,28420002,24058746,30010060,25104439,23651608,27279750,15536416	-33	-3	28	-27	0.02	0	0	0	STAT6
rs3024974	12:57492745-57492745	A	downstream_gene_variant	MODIFIER	STAT6	ENSG00000166888	Transcript	ENST00000557781.1	retained_intron	-	-	-	-	-	-	-	-	-	rs3024974	-1	HGNC	11368	-	-	0.1294	-	-	-	22121102,28420002,24058746,30010060,25104439,23651608,27279750,15536416	-33	-3	28	-27	0.02	0	0	0	STAT6
rs324013	12:57510661-57510661	T	intron_variant	MODIFIER	STAT6	ENSG00000166888	Transcript	ENST00000553499.1	protein_coding	-	2021-04-01	-	-	-	-	-	-	-	rs324013,CR082031	-1	HGNC	11368	-	-	0.4631	-	-	0,1	21762972,18273035,19471606,23297791,22262943	-	-	-	-	-	-	-	-	-
rs324013	12:57510661-57510661	T	intron_variant	MODIFIER	STAT6	ENSG00000166888	Transcript	ENST00000556155.1	protein_coding	-	2021-01-01	-	-	-	-	-	-	-	rs324013,CR082031	-1	HGNC	11368	-	-	0.4631	-	-	0,1	21762972,18273035,19471606,23297791,22262943	-	-	-	-	-	-	-	-	-
rs324013	12:57510661-57510661	T	downstream_gene_variant	MODIFIER	AC023237.1	ENSG00000263832	Transcript	ENST00000577550.1	miRNA	-	-	-	-	-	-	-	-	-	rs324013,CR082031	-1	Clone_based_ensembl_gene	-	-	-	0.4631	-	-	0,1	21762972,18273035,19471606,23297791,22262943	-	-	-	-	-	-	-	-	-
rs373880612	12:68549711-68549711	G	intron_variant	MODIFIER	IFNG	ENSG00000111537	Transcript	ENST00000229135.3	protein_coding	-	2021-03-03	-	-	-	-	-	-	-	rs373880612	-1	HGNC	5438	-	-	-	-	-	-	-	-35	-1	42	-1	0	0	0	0	IFNG
rs373880612	12:68549711-68549711	G	intron_variant,non_coding_transcript_variant	MODIFIER	IFNG-AS1	ENSG00000255733	Transcript	ENST00000536914.1	antisense	-	2021-05-05	-	-	-	-	-	-	-	rs373880612	1	HGNC	43910	-	-	-	-	-	-	-	-35	-1	42	-1	0	0	0	0	IFNG
rs1861494	12:68551409-68551409	T	intron_variant	MODIFIER	IFNG	ENSG00000111537	Transcript	ENST00000229135.3	protein_coding	-	2021-03-03	-	-	-	-	-	-	-	rs1861494	-1	HGNC	5438	-	-	0.7742	-	-	-	17327408,18633131,19066394,19356949,20711808,22113576,22844404,24502445,16449530,20952689,22180854,26667837,20959405,19126646,29228700,22649007,15570643,17215375,18385742,21798578,27124053,20714752,24529854,25171510,26037362,26313134,28273427,28391282,29361774,30337874,22609637,29910812,26540410,22771610,28366820,31687049,24666523,25861244,24626309,18986814	-2	49	-2	46	0	0	0	0	IFNG
rs1861494	12:68551409-68551409	T	intron_variant,non_coding_transcript_variant	MODIFIER	IFNG-AS1	ENSG00000255733	Transcript	ENST00000536914.1	antisense	-	2021-05-05	-	-	-	-	-	-	-	rs1861494	1	HGNC	43910	-	-	0.7742	-	-	-	17327408,18633131,19066394,19356949,20711808,22113576,22844404,24502445,16449530,20952689,22180854,26667837,20959405,19126646,29228700,22649007,15570643,17215375,18385742,21798578,27124053,20714752,24529854,25171510,26037362,26313134,28273427,28391282,29361774,30337874,22609637,29910812,26540410,22771610,28366820,31687049,24666523,25861244,24626309,18986814	-2	49	-2	46	0	0	0	0	IFNG
rs1861494	12:68551409-68551409	T	regulatory_region_variant	MODIFIER	-	-	RegulatoryFeature	ENSR00001550516	enhancer	-	-	-	-	-	-	-	-	-	rs1861494	-	-	-	-	-	0.7742	-	-	-	17327408,18633131,19066394,19356949,20711808,22113576,22844404,24502445,16449530,20952689,22180854,26667837,20959405,19126646,29228700,22649007,15570643,17215375,18385742,21798578,27124053,20714752,24529854,25171510,26037362,26313134,28273427,28391282,29361774,30337874,22609637,29910812,26540410,22771610,28366820,31687049,24666523,25861244,24626309,18986814	-	-	-	-	-	-	-	-	-
rs2430561	12:68552522-68552522	A	intron_variant	MODIFIER	IFNG	ENSG00000111537	Transcript	ENST00000229135.3	protein_coding	-	2021-03-01	-	-	-	-	-	-	-	rs2430561,CR004816	-1	HGNC	5438	-	-	0.2802	-	-	0,1	27247849,21514219,17705862,18062835,19478423,19773451,20196868,20811626,21483748,21814463,22144535,22649680,23554684,24069534,25238536,27177030,27386381,27555379,28603427,29426041,29805910,21090563,22123319,23133602,24008079,27417569,24967817,24971461,26861312,30481307,23217179,21955043,26648684,29247331,24309190,24167151,25577174,26793196,21179108,24776844,30310516,29046669,17994425,28317149,302…	-12	-6	-13	-3	0	0	0	0	IFNG
rs2430561	12:68552522-68552522	A	intron_variant,non_coding_transcript_variant	MODIFIER	IFNG-AS1	ENSG00000255733	Transcript	ENST00000536914.1	antisense	-	2021-05-05	-	-	-	-	-	-	-	rs2430561,CR004816	1	HGNC	43910	-	-	0.2802	-	-	0,1	27247849,21514219,17705862,18062835,19478423,19773451,20196868,20811626,21483748,21814463,22144535,22649680,23554684,24069534,25238536,27177030,27386381,27555379,28603427,29426041,29805910,21090563,22123319,23133602,24008079,27417569,24967817,24971461,26861312,30481307,23217179,21955043,26648684,29247331,24309190,24167151,25577174,26793196,21179108,24776844,30310516,29046669,17994425,28317149,302…	-12	-6	-13	-3	0	0	0	0	IFNG
rs2430561	12:68552522-68552522	A	regulatory_region_variant	MODIFIER	-	-	RegulatoryFeature	ENSR00001550517	promoter_flanking_region	-	-	-	-	-	-	-	-	-	rs2430561,CR004816	-	-	-	-	-	0.2802	-	-	0,1	27247849,21514219,17705862,18062835,19478423,19773451,20196868,20811626,21483748,21814463,22144535,22649680,23554684,24069534,25238536,27177030,27386381,27555379,28603427,29426041,29805910,21090563,22123319,23133602,24008079,27417569,24967817,24971461,26861312,30481307,23217179,21955043,26648684,29247331,24309190,24167151,25577174,26793196,21179108,24776844,30310516,29046669,17994425,28317149,302…	-	-	-	-	-	-	-	-	-
rs10555873	13:37423413-37423425	TCTCTCTCT	intron_variant	MODIFIER	SMAD9	ENSG00000120693	Transcript	ENST00000350148.5	protein_coding	-	2021-05-05	-	-	-	-	-	-	-	rs10555873	-1	HGNC	6774	-	-	-	-	-	-	-	-	-	-	-	-	-	-	-	-
rs10555873	13:37423413-37423425	TCTCTCTCTCTCTCT	intron_variant	MODIFIER	SMAD9	ENSG00000120693	Transcript	ENST00000350148.5	protein_coding	-	2021-05-05	-	-	-	-	-	-	-	rs10555873	-1	HGNC	6774	-	-	-	-	-	-	-	-	-	-	-	-	-	-	-	-
rs10555873	13:37423413-37423425	TCTCTCTCTCTCTCTCT	intron_variant	MODIFIER	SMAD9	ENSG00000120693	Transcript	ENST00000350148.5	protein_coding	-	2021-05-05	-	-	-	-	-	-	-	rs10555873	-1	HGNC	6774	-	-	-	-	-	-	-	-49	40	-47	-3	0	0	0	0	SMAD9
rs10555873	13:37423413-37423425	TCTCTCTCTCTCTCTCTCT	intron_variant	MODIFIER	SMAD9	ENSG00000120693	Transcript	ENST00000350148.5	protein_coding	-	2021-05-05	-	-	-	-	-	-	-	rs10555873	-1	HGNC	6774	-	-	-	-	-	-	-	40	-49	-47	-49	0	0	0	0	SMAD9
rs10555873	13:37423413-37423425	TCTCTCTCTCTCTCTCTCTCTCT	intron_variant	MODIFIER	SMAD9	ENSG00000120693	Transcript	ENST00000350148.5	protein_coding	-	2021-05-05	-	-	-	-	-	-	-	rs10555873	-1	HGNC	6774	-	-	-	-	-	-	-	-	-	-	-	-	-	-	-	-
rs10555873	13:37423413-37423425	TCTCTCTCTCTCTCTCTCTCTCTCTCTCTCT	intron_variant	MODIFIER	SMAD9	ENSG00000120693	Transcript	ENST00000350148.5	protein_coding	-	2021-05-05	-	-	-	-	-	-	-	rs10555873	-1	HGNC	6774	-	-	-	-	-	-	-	-	-	-	-	-	-	-	-	-
rs10555873	13:37423413-37423425	TCTCTCTCT	intron_variant	MODIFIER	SMAD9	ENSG00000120693	Transcript	ENST00000379826.4	protein_coding	-	2021-06-06	-	-	-	-	-	-	-	rs10555873	-1	HGNC	6774	-	-	-	-	-	-	-	-	-	-	-	-	-	-	-	-
rs10555873	13:37423413-37423425	TCTCTCTCTCTCTCT	intron_variant	MODIFIER	SMAD9	ENSG00000120693	Transcript	ENST00000379826.4	protein_coding	-	2021-06-06	-	-	-	-	-	-	-	rs10555873	-1	HGNC	6774	-	-	-	-	-	-	-	-	-	-	-	-	-	-	-	-
rs10555873	13:37423413-37423425	TCTCTCTCTCTCTCTCT	intron_variant	MODIFIER	SMAD9	ENSG00000120693	Transcript	ENST00000379826.4	protein_coding	-	2021-06-06	-	-	-	-	-	-	-	rs10555873	-1	HGNC	6774	-	-	-	-	-	-	-	-49	40	-47	-3	0	0	0	0	SMAD9
rs10555873	13:37423413-37423425	TCTCTCTCTCTCTCTCTCT	intron_variant	MODIFIER	SMAD9	ENSG00000120693	Transcript	ENST00000379826.4	protein_coding	-	2021-06-06	-	-	-	-	-	-	-	rs10555873	-1	HGNC	6774	-	-	-	-	-	-	-	40	-49	-47	-49	0	0	0	0	SMAD9
rs10555873	13:37423413-37423425	TCTCTCTCTCTCTCTCTCTCTCT	intron_variant	MODIFIER	SMAD9	ENSG00000120693	Transcript	ENST00000379826.4	protein_coding	-	2021-06-06	-	-	-	-	-	-	-	rs10555873	-1	HGNC	6774	-	-	-	-	-	-	-	-	-	-	-	-	-	-	-	-
rs10555873	13:37423413-37423425	TCTCTCTCTCTCTCTCTCTCTCTCTCTCTCT	intron_variant	MODIFIER	SMAD9	ENSG00000120693	Transcript	ENST00000379826.4	protein_coding	-	2021-06-06	-	-	-	-	-	-	-	rs10555873	-1	HGNC	6774	-	-	-	-	-	-	-	-	-	-	-	-	-	-	-	-
rs10555873	13:37423413-37423425	TCTCTCTCT	intron_variant	MODIFIER	SMAD9	ENSG00000120693	Transcript	ENST00000399275.2	protein_coding	-	2021-05-05	-	-	-	-	-	-	-	rs10555873	-1	HGNC	6774	-	-	-	-	-	-	-	-	-	-	-	-	-	-	-	-
rs10555873	13:37423413-37423425	TCTCTCTCTCTCTCT	intron_variant	MODIFIER	SMAD9	ENSG00000120693	Transcript	ENST00000399275.2	protein_coding	-	2021-05-05	-	-	-	-	-	-	-	rs10555873	-1	HGNC	6774	-	-	-	-	-	-	-	-	-	-	-	-	-	-	-	-
rs10555873	13:37423413-37423425	TCTCTCTCTCTCTCTCT	intron_variant	MODIFIER	SMAD9	ENSG00000120693	Transcript	ENST00000399275.2	protein_coding	-	2021-05-05	-	-	-	-	-	-	-	rs10555873	-1	HGNC	6774	-	-	-	-	-	-	-	-49	40	-47	-3	0	0	0	0	SMAD9
rs10555873	13:37423413-37423425	TCTCTCTCTCTCTCTCTCT	intron_variant	MODIFIER	SMAD9	ENSG00000120693	Transcript	ENST00000399275.2	protein_coding	-	2021-05-05	-	-	-	-	-	-	-	rs10555873	-1	HGNC	6774	-	-	-	-	-	-	-	40	-49	-47	-49	0	0	0	0	SMAD9
rs10555873	13:37423413-37423425	TCTCTCTCTCTCTCTCTCTCTCT	intron_variant	MODIFIER	SMAD9	ENSG00000120693	Transcript	ENST00000399275.2	protein_coding	-	2021-05-05	-	-	-	-	-	-	-	rs10555873	-1	HGNC	6774	-	-	-	-	-	-	-	-	-	-	-	-	-	-	-	-
rs10555873	13:37423413-37423425	TCTCTCTCTCTCTCTCTCTCTCTCTCTCTCT	intron_variant	MODIFIER	SMAD9	ENSG00000120693	Transcript	ENST00000399275.2	protein_coding	-	2021-05-05	-	-	-	-	-	-	-	rs10555873	-1	HGNC	6774	-	-	-	-	-	-	-	-	-	-	-	-	-	-	-	-
rs10555873	13:37423413-37423425	TCTCTCTCT	downstream_gene_variant	MODIFIER	SMAD9-AS1	ENSG00000236711	Transcript	ENST00000437983.2	sense_intronic	-	-	-	-	-	-	-	-	-	rs10555873	-1	HGNC	39963	-	-	-	-	-	-	-	-	-	-	-	-	-	-	-	-
rs10555873	13:37423413-37423425	TCTCTCTCTCTCTCT	downstream_gene_variant	MODIFIER	SMAD9-AS1	ENSG00000236711	Transcript	ENST00000437983.2	sense_intronic	-	-	-	-	-	-	-	-	-	rs10555873	-1	HGNC	39963	-	-	-	-	-	-	-	-	-	-	-	-	-	-	-	-
rs10555873	13:37423413-37423425	TCTCTCTCTCTCTCTCT	downstream_gene_variant	MODIFIER	SMAD9-AS1	ENSG00000236711	Transcript	ENST00000437983.2	sense_intronic	-	-	-	-	-	-	-	-	-	rs10555873	-1	HGNC	39963	-	-	-	-	-	-	-	-49	40	-47	-3	0	0	0	0	SMAD9
rs10555873	13:37423413-37423425	TCTCTCTCTCTCTCTCTCT	downstream_gene_variant	MODIFIER	SMAD9-AS1	ENSG00000236711	Transcript	ENST00000437983.2	sense_intronic	-	-	-	-	-	-	-	-	-	rs10555873	-1	HGNC	39963	-	-	-	-	-	-	-	40	-49	-47	-49	0	0	0	0	SMAD9
rs10555873	13:37423413-37423425	TCTCTCTCTCTCTCTCTCTCTCT	downstream_gene_variant	MODIFIER	SMAD9-AS1	ENSG00000236711	Transcript	ENST00000437983.2	sense_intronic	-	-	-	-	-	-	-	-	-	rs10555873	-1	HGNC	39963	-	-	-	-	-	-	-	-	-	-	-	-	-	-	-	-
rs10555873	13:37423413-37423425	TCTCTCTCTCTCTCTCTCTCTCTCTCTCTCT	downstream_gene_variant	MODIFIER	SMAD9-AS1	ENSG00000236711	Transcript	ENST00000437983.2	sense_intronic	-	-	-	-	-	-	-	-	-	rs10555873	-1	HGNC	39963	-	-	-	-	-	-	-	-	-	-	-	-	-	-	-	-
rs138079455	13:37467136-37467141	TT	intron_variant	MODIFIER	SMAD9	ENSG00000120693	Transcript	ENST00000350148.5	protein_coding	-	2021-05-01	-	-	-	-	-	-	-	rs59682348	-1	HGNC	6774	-	-	-	-	-	-	-	-	-	-	-	-	-	-	-	-
rs138079455	13:37467136-37467141	TT	intron_variant	MODIFIER	SMAD9	ENSG00000120693	Transcript	ENST00000379826.4	protein_coding	-	2021-06-01	-	-	-	-	-	-	-	rs59682348	-1	HGNC	6774	-	-	-	-	-	-	-	-	-	-	-	-	-	-	-	-
rs138079455	13:37467136-37467141	TT	intron_variant,non_coding_transcript_variant	MODIFIER	SMAD9	ENSG00000120693	Transcript	ENST00000483941.1	processed_transcript	-	2021-01-01	-	-	-	-	-	-	-	rs59682348	-1	HGNC	6774	-	-	-	-	-	-	-	-	-	-	-	-	-	-	-	-
rs77414361	13:37469455-37469455	A	intron_variant	MODIFIER	SMAD9	ENSG00000120693	Transcript	ENST00000350148.5	protein_coding	-	2021-05-01	-	-	-	-	-	-	-	rs77414361	-1	HGNC	6774	-	-	0.0539	-	-	-	-	3	-37	38	-23	0	0	0	0	SMAD9
rs77414361	13:37469455-37469455	A	intron_variant	MODIFIER	SMAD9	ENSG00000120693	Transcript	ENST00000379826.4	protein_coding	-	2021-06-01	-	-	-	-	-	-	-	rs77414361	-1	HGNC	6774	-	-	0.0539	-	-	-	-	3	-37	38	-23	0	0	0	0	SMAD9
rs77414361	13:37469455-37469455	A	intron_variant,non_coding_transcript_variant	MODIFIER	SMAD9	ENSG00000120693	Transcript	ENST00000483941.1	processed_transcript	-	2021-01-01	-	-	-	-	-	-	-	rs77414361	-1	HGNC	6774	-	-	0.0539	-	-	-	-	3	-37	38	-23	0	0	0	0	SMAD9
rs746822072	14:21360150-21360150	C	missense_variant	MODERATE	RNASE3	ENSG00000169397	Transcript	ENST00000304639.3	protein_coding	2/2	-	-	-	363	305	102	R/T	aGa/aCa	rs746822072,COSV58959386,COSV58959993	1	HGNC	10046	tolerated(0.2)	benign(0.035)	-	-	0,1,1	0,1,1	-	-26	1	41	1	0.05	0	0	0	RNASE3
rs746822072	14:21360150-21360150	T	missense_variant	MODERATE	RNASE3	ENSG00000169397	Transcript	ENST00000304639.3	protein_coding	2/2	-	-	-	363	305	102	R/I	aGa/aTa	rs746822072,COSV58959386,COSV58959993	1	HGNC	10046	deleterious(0.03)	benign(0.015)	-	-	0,1,1	0,1,1	-	42	1	7	1	0.02	0	0	0	RNASE3
rs746822072	14:21360150-21360150	C	regulatory_region_variant	MODIFIER	-	-	RegulatoryFeature	ENSR00001565098	promoter_flanking_region	-	-	-	-	-	-	-	-	-	rs746822072,COSV58959386,COSV58959993	-	-	-	-	-	-	-	0,1,1	0,1,1	-	-	-	-	-	-	-	-	-	-
rs746822072	14:21360150-21360150	T	regulatory_region_variant	MODIFIER	-	-	RegulatoryFeature	ENSR00001565098	promoter_flanking_region	-	-	-	-	-	-	-	-	-	rs746822072,COSV58959386,COSV58959993	-	-	-	-	-	-	-	0,1,1	0,1,1	-	-	-	-	-	-	-	-	-	-
rs746822072	14:21360150-21360150	C	missense_variant	MODERATE	RNASE3	ENSG00000169397	Transcript	ENST00000304639.3	protein_coding	2/2	-	-	-	363	305	102	R/T	aGa/aCa	rs746822072,COSV58959386,COSV58959993	1	HGNC	10046	tolerated(0.2)	benign(0.035)	-	-	0,1,1	0,1,1	-	-26	1	41	1	0.05	0	0	0	RNASE3
rs746822072	14:21360150-21360150	T	missense_variant	MODERATE	RNASE3	ENSG00000169397	Transcript	ENST00000304639.3	protein_coding	2/2	-	-	-	363	305	102	R/I	aGa/aTa	rs746822072,COSV58959386,COSV58959993	1	HGNC	10046	deleterious(0.03)	benign(0.015)	-	-	0,1,1	0,1,1	-	42	1	7	1	0.02	0	0	0	RNASE3
rs746822072	14:21360150-21360150	C	regulatory_region_variant	MODIFIER	-	-	RegulatoryFeature	ENSR00001565098	promoter_flanking_region	-	-	-	-	-	-	-	-	-	rs746822072,COSV58959386,COSV58959993	-	-	-	-	-	-	-	0,1,1	0,1,1	-	-	-	-	-	-	-	-	-	-
rs746822072	14:21360150-21360150	T	regulatory_region_variant	MODIFIER	-	-	RegulatoryFeature	ENSR00001565098	promoter_flanking_region	-	-	-	-	-	-	-	-	-	rs746822072,COSV58959386,COSV58959993	-	-	-	-	-	-	-	0,1,1	0,1,1	-	-	-	-	-	-	-	-	-	-
rs12439500	15:67421320-67421320	T	intron_variant	MODIFIER	SMAD3	ENSG00000166949	Transcript	ENST00000327367.4	protein_coding	-	2021-08-01	-	-	-	-	-	-	-	rs12439500	1	HGNC	6769	-	-	0.2706	-	-	-	-	-46	3	-12	3	0	0	0	0	SMAD3
rs12439500	15:67421320-67421320	T	intron_variant	MODIFIER	SMAD3	ENSG00000166949	Transcript	ENST00000540846.2	protein_coding	-	2021-08-01	-	-	-	-	-	-	-	rs12439500	1	HGNC	6769	-	-	0.2706	-	-	-	-	-46	3	-12	3	0	0	0	0	SMAD3
rs12439500	15:67421320-67421320	T	intron_variant	MODIFIER	SMAD3	ENSG00000166949	Transcript	ENST00000558894.1	protein_coding	-	2021-06-01	-	-	-	-	-	-	-	rs12439500	1	HGNC	6769	-	-	0.2706	-	-	-	-	-46	3	-12	3	0	0	0	0	SMAD3
rs12439500	15:67421320-67421320	T	intron_variant	MODIFIER	SMAD3	ENSG00000166949	Transcript	ENST00000559092.1	protein_coding	-	2021-01-01	-	-	-	-	-	-	-	rs12439500	1	HGNC	6769	-	-	0.2706	-	-	-	-	-46	3	-12	3	0	0	0	0	SMAD3
rs12439500	15:67421320-67421320	T	intron_variant	MODIFIER	SMAD3	ENSG00000166949	Transcript	ENST00000559460.1	protein_coding	-	2021-03-01	-	-	-	-	-	-	-	rs12439500	1	HGNC	6769	-	-	0.2706	-	-	-	-	-46	3	-12	3	0	0	0	0	SMAD3
rs12439500	15:67421320-67421320	T	intron_variant,non_coding_transcript_variant	MODIFIER	SMAD3	ENSG00000166949	Transcript	ENST00000559937.1	retained_intron	-	2021-04-01	-	-	-	-	-	-	-	rs12439500	1	HGNC	6769	-	-	0.2706	-	-	-	-	-46	3	-12	3	0	0	0	0	SMAD3
rs12439500	15:67421320-67421320	T	intron_variant	MODIFIER	SMAD3	ENSG00000166949	Transcript	ENST00000560175.1	protein_coding	-	2021-04-01	-	-	-	-	-	-	-	rs12439500	1	HGNC	6769	-	-	0.2706	-	-	-	-	-46	3	-12	3	0	0	0	0	SMAD3
rs12914140	15:67430552-67430552	C	intron_variant	MODIFIER	SMAD3	ENSG00000166949	Transcript	ENST00000327367.4	protein_coding	-	2021-08-01	-	-	-	-	-	-	-	rs12914140	1	HGNC	6769	-	-	0.0567	-	-	-	-	-48	-24	39	-30	0	0	0	0	SMAD3
rs12914140	15:67430552-67430552	C	intron_variant	MODIFIER	SMAD3	ENSG00000166949	Transcript	ENST00000439724.3	protein_coding	-	2021-08-01	-	-	-	-	-	-	-	rs12914140	1	HGNC	6769	-	-	0.0567	-	-	-	-	-48	-24	39	-30	0	0	0	0	SMAD3
rs12914140	15:67430552-67430552	C	intron_variant	MODIFIER	SMAD3	ENSG00000166949	Transcript	ENST00000540846.2	protein_coding	-	2021-08-01	-	-	-	-	-	-	-	rs12914140	1	HGNC	6769	-	-	0.0567	-	-	-	-	-48	-24	39	-30	0	0	0	0	SMAD3
rs12914140	15:67430552-67430552	C	downstream_gene_variant	MODIFIER	RP11-342M21.2	ENSG00000259202	Transcript	ENST00000558463.1	protein_coding	-	-	-	-	-	-	-	-	-	rs12914140	-1	Clone_based_vega_gene	-	-	-	0.0567	-	-	-	-	-48	-24	39	-30	0	0	0	0	SMAD3
rs12914140	15:67430552-67430552	C	upstream_gene_variant	MODIFIER	SMAD3	ENSG00000166949	Transcript	ENST00000558739.1	protein_coding	-	-	-	-	-	-	-	-	-	rs12914140	1	HGNC	6769	-	-	0.0567	-	-	-	-	-48	-24	39	-30	0	0	0	0	SMAD3
rs12914140	15:67430552-67430552	C	intron_variant	MODIFIER	SMAD3	ENSG00000166949	Transcript	ENST00000558894.1	protein_coding	-	2021-06-01	-	-	-	-	-	-	-	rs12914140	1	HGNC	6769	-	-	0.0567	-	-	-	-	-48	-24	39	-30	0	0	0	0	SMAD3
rs12914140	15:67430552-67430552	C	intron_variant	MODIFIER	SMAD3	ENSG00000166949	Transcript	ENST00000559092.1	protein_coding	-	2021-01-01	-	-	-	-	-	-	-	rs12914140	1	HGNC	6769	-	-	0.0567	-	-	-	-	-48	-24	39	-30	0	0	0	0	SMAD3
rs12914140	15:67430552-67430552	C	intron_variant	MODIFIER	SMAD3	ENSG00000166949	Transcript	ENST00000559460.1	protein_coding	-	2021-03-01	-	-	-	-	-	-	-	rs12914140	1	HGNC	6769	-	-	0.0567	-	-	-	-	-48	-24	39	-30	0	0	0	0	SMAD3
rs12914140	15:67430552-67430552	C	intron_variant,non_coding_transcript_variant	MODIFIER	SMAD3	ENSG00000166949	Transcript	ENST00000559937.1	retained_intron	-	2021-04-01	-	-	-	-	-	-	-	rs12914140	1	HGNC	6769	-	-	0.0567	-	-	-	-	-48	-24	39	-30	0	0	0	0	SMAD3
rs12914140	15:67430552-67430552	C	intron_variant	MODIFIER	SMAD3	ENSG00000166949	Transcript	ENST00000560175.1	protein_coding	-	2021-04-01	-	-	-	-	-	-	-	rs12914140	1	HGNC	6769	-	-	0.0567	-	-	-	-	-48	-24	39	-30	0	0	0	0	SMAD3
rs12913547	15:67467507-67467507	C	intron_variant	MODIFIER	SMAD3	ENSG00000166949	Transcript	ENST00000327367.4	protein_coding	-	2021-08-05	-	-	-	-	-	-	-	rs12913547	1	HGNC	6769	-	-	0.3141	-	-	1	23291589,19959123,28171582,29617998	29	-47	1	29	0	0	0	0	SMAD3
rs12913547	15:67467507-67467507	G	intron_variant	MODIFIER	SMAD3	ENSG00000166949	Transcript	ENST00000327367.4	protein_coding	-	2021-08-05	-	-	-	-	-	-	-	rs12913547	1	HGNC	6769	-	-	-	-	-	1	23291589,19959123,28171582,29617998	1	29	1	5	0	0	0	0	SMAD3
rs12913547	15:67467507-67467507	C	intron_variant	MODIFIER	SMAD3	ENSG00000166949	Transcript	ENST00000439724.3	protein_coding	-	2021-08-05	-	-	-	-	-	-	-	rs12913547	1	HGNC	6769	-	-	0.3141	-	-	1	23291589,19959123,28171582,29617998	29	-47	1	29	0	0	0	0	SMAD3
rs12913547	15:67467507-67467507	G	intron_variant	MODIFIER	SMAD3	ENSG00000166949	Transcript	ENST00000439724.3	protein_coding	-	2021-08-05	-	-	-	-	-	-	-	rs12913547	1	HGNC	6769	-	-	-	-	-	1	23291589,19959123,28171582,29617998	1	29	1	5	0	0	0	0	SMAD3
rs12913547	15:67467507-67467507	C	intron_variant	MODIFIER	SMAD3	ENSG00000166949	Transcript	ENST00000537194.2	protein_coding	-	2021-06-03	-	-	-	-	-	-	-	rs12913547	1	HGNC	6769	-	-	0.3141	-	-	1	23291589,19959123,28171582,29617998	29	-47	1	29	0	0	0	0	SMAD3
rs12913547	15:67467507-67467507	G	intron_variant	MODIFIER	SMAD3	ENSG00000166949	Transcript	ENST00000537194.2	protein_coding	-	2021-06-03	-	-	-	-	-	-	-	rs12913547	1	HGNC	6769	-	-	-	-	-	1	23291589,19959123,28171582,29617998	1	29	1	5	0	0	0	0	SMAD3
rs12913547	15:67467507-67467507	C	intron_variant	MODIFIER	SMAD3	ENSG00000166949	Transcript	ENST00000540846.2	protein_coding	-	2021-08-05	-	-	-	-	-	-	-	rs12913547	1	HGNC	6769	-	-	0.3141	-	-	1	23291589,19959123,28171582,29617998	29	-47	1	29	0	0	0	0	SMAD3
rs12913547	15:67467507-67467507	G	intron_variant	MODIFIER	SMAD3	ENSG00000166949	Transcript	ENST00000540846.2	protein_coding	-	2021-08-05	-	-	-	-	-	-	-	rs12913547	1	HGNC	6769	-	-	-	-	-	1	23291589,19959123,28171582,29617998	1	29	1	5	0	0	0	0	SMAD3
rs12913547	15:67467507-67467507	C	intron_variant	MODIFIER	SMAD3	ENSG00000166949	Transcript	ENST00000558428.1	protein_coding	-	2021-02-02	-	-	-	-	-	-	-	rs12913547	1	HGNC	6769	-	-	0.3141	-	-	1	23291589,19959123,28171582,29617998	29	-47	1	29	0	0	0	0	SMAD3
rs12913547	15:67467507-67467507	G	intron_variant	MODIFIER	SMAD3	ENSG00000166949	Transcript	ENST00000558428.1	protein_coding	-	2021-02-02	-	-	-	-	-	-	-	rs12913547	1	HGNC	6769	-	-	-	-	-	1	23291589,19959123,28171582,29617998	1	29	1	5	0	0	0	0	SMAD3
rs12913547	15:67467507-67467507	C	intron_variant	MODIFIER	SMAD3	ENSG00000166949	Transcript	ENST00000558827.1	protein_coding	-	2021-04-03	-	-	-	-	-	-	-	rs12913547	1	HGNC	6769	-	-	0.3141	-	-	1	23291589,19959123,28171582,29617998	29	-47	1	29	0	0	0	0	SMAD3
rs12913547	15:67467507-67467507	G	intron_variant	MODIFIER	SMAD3	ENSG00000166949	Transcript	ENST00000558827.1	protein_coding	-	2021-04-03	-	-	-	-	-	-	-	rs12913547	1	HGNC	6769	-	-	-	-	-	1	23291589,19959123,28171582,29617998	1	29	1	5	0	0	0	0	SMAD3
rs12913547	15:67467507-67467507	C	intron_variant	MODIFIER	SMAD3	ENSG00000166949	Transcript	ENST00000558894.1	protein_coding	-	2021-06-05	-	-	-	-	-	-	-	rs12913547	1	HGNC	6769	-	-	0.3141	-	-	1	23291589,19959123,28171582,29617998	29	-47	1	29	0	0	0	0	SMAD3
rs12913547	15:67467507-67467507	G	intron_variant	MODIFIER	SMAD3	ENSG00000166949	Transcript	ENST00000558894.1	protein_coding	-	2021-06-05	-	-	-	-	-	-	-	rs12913547	1	HGNC	6769	-	-	-	-	-	1	23291589,19959123,28171582,29617998	1	29	1	5	0	0	0	0	SMAD3
rs12913547	15:67467507-67467507	C	downstream_gene_variant	MODIFIER	SMAD3	ENSG00000166949	Transcript	ENST00000559937.1	retained_intron	-	-	-	-	-	-	-	-	-	rs12913547	1	HGNC	6769	-	-	0.3141	-	-	1	23291589,19959123,28171582,29617998	29	-47	1	29	0	0	0	0	SMAD3
rs12913547	15:67467507-67467507	G	downstream_gene_variant	MODIFIER	SMAD3	ENSG00000166949	Transcript	ENST00000559937.1	retained_intron	-	-	-	-	-	-	-	-	-	rs12913547	1	HGNC	6769	-	-	-	-	-	1	23291589,19959123,28171582,29617998	1	29	1	5	0	0	0	0	SMAD3
rs12913547	15:67467507-67467507	C	downstream_gene_variant	MODIFIER	SMAD3	ENSG00000166949	Transcript	ENST00000560175.1	protein_coding	-	-	-	-	-	-	-	-	-	rs12913547	1	HGNC	6769	-	-	0.3141	-	-	1	23291589,19959123,28171582,29617998	29	-47	1	29	0	0	0	0	SMAD3
rs12913547	15:67467507-67467507	G	downstream_gene_variant	MODIFIER	SMAD3	ENSG00000166949	Transcript	ENST00000560175.1	protein_coding	-	-	-	-	-	-	-	-	-	rs12913547	1	HGNC	6769	-	-	-	-	-	1	23291589,19959123,28171582,29617998	1	29	1	5	0	0	0	0	SMAD3
rs12913547	15:67467507-67467507	C	intron_variant,non_coding_transcript_variant	MODIFIER	SMAD3	ENSG00000166949	Transcript	ENST00000560402.1	retained_intron	-	2021-01-01	-	-	-	-	-	-	-	rs12913547	1	HGNC	6769	-	-	0.3141	-	-	1	23291589,19959123,28171582,29617998	29	-47	1	29	0	0	0	0	SMAD3
rs12913547	15:67467507-67467507	G	intron_variant,non_coding_transcript_variant	MODIFIER	SMAD3	ENSG00000166949	Transcript	ENST00000560402.1	retained_intron	-	2021-01-01	-	-	-	-	-	-	-	rs12913547	1	HGNC	6769	-	-	-	-	-	1	23291589,19959123,28171582,29617998	1	29	1	5	0	0	0	0	SMAD3
rs12913547	15:67467507-67467507	C	regulatory_region_variant	MODIFIER	-	-	RegulatoryFeature	ENSR00001578321	promoter_flanking_region	-	-	-	-	-	-	-	-	-	rs12913547	-	-	-	-	-	0.3141	-	-	1	23291589,19959123,28171582,29617998	-	-	-	-	-	-	-	-	-
rs12913547	15:67467507-67467507	G	regulatory_region_variant	MODIFIER	-	-	RegulatoryFeature	ENSR00001578321	promoter_flanking_region	-	-	-	-	-	-	-	-	-	rs12913547	-	-	-	-	-	-	-	-	1	23291589,19959123,28171582,29617998	-	-	-	-	-	-	-	-	-
rs12913547	15:67467507-67467507	C	TF_binding_site_variant	MODIFIER	-	-	MotifFeature	ENSM00909200896	-	-	-	-	-	-	-	-	-	-	rs12913547	-1	-	-	-	-	0.3141	-	-	1	23291589,19959123,28171582,29617998	-	-	-	-	-	-	-	-	-
rs12913547	15:67467507-67467507	G	TF_binding_site_variant	MODIFIER	-	-	MotifFeature	ENSM00909200896	-	-	-	-	-	-	-	-	-	-	rs12913547	-1	-	-	-	-	-	-	-	1	23291589,19959123,28171582,29617998	-	-	-	-	-	-	-	-	-
rs1800870	17:19552477-19552477	T	intron_variant	MODIFIER	ALDH3A2	ENSG00000072210	Transcript	ENST00000176643.6	protein_coding	-	2021-09-01	-	-	-	-	-	-	-	rs1800870	1	HGNC	403	-	-	-	-	-	-	23316245,21609779,17980158,26612133,26525775,31350948,29552317,31637197,25927040,24409078,18972133	23	39	-30	32	0	0	0	0	ALDH3A2
rs1800870	17:19552477-19552477	T	intron_variant	MODIFIER	ALDH3A2	ENSG00000072210	Transcript	ENST00000339618.4	protein_coding	-	2021-10-01	-	-	-	-	-	-	-	rs1800870	1	HGNC	403	-	-	-	-	-	-	23316245,21609779,17980158,26612133,26525775,31350948,29552317,31637197,25927040,24409078,18972133	23	39	-30	32	0	0	0	0	ALDH3A2
rs1800870	17:19552477-19552477	T	intron_variant	MODIFIER	ALDH3A2	ENSG00000072210	Transcript	ENST00000395575.2	protein_coding	-	2021-10-02	-	-	-	-	-	-	-	rs1800870	1	HGNC	403	-	-	-	-	-	-	23316245,21609779,17980158,26612133,26525775,31350948,29552317,31637197,25927040,24409078,18972133	23	39	-30	32	0	0	0	0	ALDH3A2
rs1800870	17:19552477-19552477	T	intron_variant	MODIFIER	ALDH3A2	ENSG00000072210	Transcript	ENST00000446398.2	protein_coding	-	2021-04-02	-	-	-	-	-	-	-	rs1800870	1	HGNC	403	-	-	-	-	-	-	23316245,21609779,17980158,26612133,26525775,31350948,29552317,31637197,25927040,24409078,18972133	23	39	-30	32	0	0	0	0	ALDH3A2
rs1800870	17:19552477-19552477	T	intron_variant,non_coding_transcript_variant	MODIFIER	ALDH3A2	ENSG00000072210	Transcript	ENST00000467473.1	retained_intron	-	2021-03-02	-	-	-	-	-	-	-	rs1800870	1	HGNC	403	-	-	-	-	-	-	23316245,21609779,17980158,26612133,26525775,31350948,29552317,31637197,25927040,24409078,18972133	23	39	-30	32	0	0	0	0	ALDH3A2
rs1800870	17:19552477-19552477	T	intron_variant,NMD_transcript_variant	MODIFIER	ALDH3A2	ENSG00000072210	Transcript	ENST00000472059.1	nonsense_mediated_decay	-	2021-10-01	-	-	-	-	-	-	-	rs1800870	1	HGNC	403	-	-	-	-	-	-	23316245,21609779,17980158,26612133,26525775,31350948,29552317,31637197,25927040,24409078,18972133	23	39	-30	32	0	0	0	0	ALDH3A2
rs1800870	17:19552477-19552477	T	downstream_gene_variant	MODIFIER	Y_RNA	ENSG00000264932	Transcript	ENST00000515977.1	misc_RNA	-	-	-	-	-	-	-	-	-	rs1800870	-1	RFAM	-	-	-	-	-	-	-	23316245,21609779,17980158,26612133,26525775,31350948,29552317,31637197,25927040,24409078,18972133	23	39	-30	32	0	0	0	0	ALDH3A2
rs1800870	17:19552477-19552477	T	intron_variant,NMD_transcript_variant	MODIFIER	ALDH3A2	ENSG00000072210	Transcript	ENST00000578614.1	nonsense_mediated_decay	-	2021-02-01	-	-	-	-	-	-	-	rs1800870	1	HGNC	403	-	-	-	-	-	-	23316245,21609779,17980158,26612133,26525775,31350948,29552317,31637197,25927040,24409078,18972133	23	39	-30	32	0	0	0	0	ALDH3A2
rs1800870	17:19552477-19552477	T	downstream_gene_variant	MODIFIER	Y_RNA	ENSG00000264932	Transcript	ENST00000578640.1	antisense	-	-	-	-	-	-	-	-	-	rs1800870	-1	RFAM	-	-	-	-	-	-	-	23316245,21609779,17980158,26612133,26525775,31350948,29552317,31637197,25927040,24409078,18972133	23	39	-30	32	0	0	0	0	ALDH3A2
rs1800870	17:19552477-19552477	T	intron_variant,non_coding_transcript_variant	MODIFIER	ALDH3A2	ENSG00000072210	Transcript	ENST00000579403.1	retained_intron	-	2021-02-01	-	-	-	-	-	-	-	rs1800870	1	HGNC	403	-	-	-	-	-	-	23316245,21609779,17980158,26612133,26525775,31350948,29552317,31637197,25927040,24409078,18972133	23	39	-30	32	0	0	0	0	ALDH3A2
rs1800870	17:19552477-19552477	T	intron_variant	MODIFIER	ALDH3A2	ENSG00000072210	Transcript	ENST00000579855.1	protein_coding	-	2021-10-02	-	-	-	-	-	-	-	rs1800870	1	HGNC	403	-	-	-	-	-	-	23316245,21609779,17980158,26612133,26525775,31350948,29552317,31637197,25927040,24409078,18972133	23	39	-30	32	0	0	0	0	ALDH3A2
rs1800870	17:19552477-19552477	T	intron_variant	MODIFIER	ALDH3A2	ENSG00000072210	Transcript	ENST00000580550.1	protein_coding	-	2021-03-02	-	-	-	-	-	-	-	rs1800870	1	HGNC	403	-	-	-	-	-	-	23316245,21609779,17980158,26612133,26525775,31350948,29552317,31637197,25927040,24409078,18972133	23	39	-30	32	0	0	0	0	ALDH3A2
rs1800870	17:19552477-19552477	T	intron_variant	MODIFIER	ALDH3A2	ENSG00000072210	Transcript	ENST00000581518.1	protein_coding	-	2021-11-01	-	-	-	-	-	-	-	rs1800870	1	HGNC	403	-	-	-	-	-	-	23316245,21609779,17980158,26612133,26525775,31350948,29552317,31637197,25927040,24409078,18972133	23	39	-30	32	0	0	0	0	ALDH3A2
rs1800870	17:19552477-19552477	T	intron_variant,NMD_transcript_variant	MODIFIER	ALDH3A2	ENSG00000072210	Transcript	ENST00000582991.1	nonsense_mediated_decay	-	2021-09-01	-	-	-	-	-	-	-	rs1800870	1	HGNC	403	-	-	-	-	-	-	23316245,21609779,17980158,26612133,26525775,31350948,29552317,31637197,25927040,24409078,18972133	23	39	-30	32	0	0	0	0	ALDH3A2
rs1800870	17:19552477-19552477	T	intron_variant	MODIFIER	ALDH3A2	ENSG00000072210	Transcript	ENST00000584332.2	protein_coding	-	2021-04-02	-	-	-	-	-	-	-	rs1800870	1	HGNC	403	-	-	-	-	-	-	23316245,21609779,17980158,26612133,26525775,31350948,29552317,31637197,25927040,24409078,18972133	23	39	-30	32	0	0	0	0	ALDH3A2
rs1800870	17:19552477-19552477	T	regulatory_region_variant	MODIFIER	-	-	RegulatoryFeature	ENSR00000092267	promoter	-	-	-	-	-	-	-	-	-	rs1800870	-	-	-	-	-	-	-	-	-	23316245,21609779,17980158,26612133,26525775,31350948,29552317,31637197,25927040,24409078,18972133	-	-	-	-	-	-	-	-	-
rs7254617	19:40791512-40791512	A	upstream_gene_variant	MODIFIER	AKT2	ENSG00000105221	Transcript	ENST00000358335.5	protein_coding	-	-	-	-	-	-	-	-	-	rs7254617	-1	HGNC	392	-	-	0.2001	-	-	-	26828791,22815832,23209702,29383014,26818920,26645682,28977864	-	-	-	-	-	-	-	-	-
rs7254617	19:40791512-40791512	C	upstream_gene_variant	MODIFIER	AKT2	ENSG00000105221	Transcript	ENST00000358335.5	protein_coding	-	-	-	-	-	-	-	-	-	rs7254617	-1	HGNC	392	-	-	-	-	-	-	26828791,22815832,23209702,29383014,26818920,26645682,28977864	-	-	-	-	-	-	-	-	-
rs7254617	19:40791512-40791512	T	upstream_gene_variant	MODIFIER	AKT2	ENSG00000105221	Transcript	ENST00000358335.5	protein_coding	-	-	-	-	-	-	-	-	-	rs7254617	-1	HGNC	392	-	-	-	-	-	-	26828791,22815832,23209702,29383014,26818920,26645682,28977864	-	-	-	-	-	-	-	-	-
rs7254617	19:40791512-40791512	A	upstream_gene_variant	MODIFIER	MIR641	ENSG00000207631	Transcript	ENST00000384899.1	miRNA	-	-	-	-	-	-	-	-	-	rs7254617	-1	HGNC	32897	-	-	0.2001	-	-	-	26828791,22815832,23209702,29383014,26818920,26645682,28977864	-	-	-	-	-	-	-	-	-
rs7254617	19:40791512-40791512	C	upstream_gene_variant	MODIFIER	MIR641	ENSG00000207631	Transcript	ENST00000384899.1	miRNA	-	-	-	-	-	-	-	-	-	rs7254617	-1	HGNC	32897	-	-	-	-	-	-	26828791,22815832,23209702,29383014,26818920,26645682,28977864	-	-	-	-	-	-	-	-	-
rs7254617	19:40791512-40791512	T	upstream_gene_variant	MODIFIER	MIR641	ENSG00000207631	Transcript	ENST00000384899.1	miRNA	-	-	-	-	-	-	-	-	-	rs7254617	-1	HGNC	32897	-	-	-	-	-	-	26828791,22815832,23209702,29383014,26818920,26645682,28977864	-	-	-	-	-	-	-	-	-
rs7254617	19:40791512-40791512	A	upstream_gene_variant	MODIFIER	AKT2	ENSG00000105221	Transcript	ENST00000391844.4	nonsense_mediated_decay	-	-	-	-	-	-	-	-	-	rs7254617	-1	HGNC	392	-	-	0.2001	-	-	-	26828791,22815832,23209702,29383014,26818920,26645682,28977864	-	-	-	-	-	-	-	-	-
rs7254617	19:40791512-40791512	C	upstream_gene_variant	MODIFIER	AKT2	ENSG00000105221	Transcript	ENST00000391844.4	nonsense_mediated_decay	-	-	-	-	-	-	-	-	-	rs7254617	-1	HGNC	392	-	-	-	-	-	-	26828791,22815832,23209702,29383014,26818920,26645682,28977864	-	-	-	-	-	-	-	-	-
rs7254617	19:40791512-40791512	T	upstream_gene_variant	MODIFIER	AKT2	ENSG00000105221	Transcript	ENST00000391844.4	nonsense_mediated_decay	-	-	-	-	-	-	-	-	-	rs7254617	-1	HGNC	392	-	-	-	-	-	-	26828791,22815832,23209702,29383014,26818920,26645682,28977864	-	-	-	-	-	-	-	-	-
rs7254617	19:40791512-40791512	A	upstream_gene_variant	MODIFIER	AKT2	ENSG00000105221	Transcript	ENST00000392038.2	protein_coding	-	-	-	-	-	-	-	-	-	rs7254617	-1	HGNC	392	-	-	0.2001	-	-	-	26828791,22815832,23209702,29383014,26818920,26645682,28977864	-	-	-	-	-	-	-	-	-
rs7254617	19:40791512-40791512	C	upstream_gene_variant	MODIFIER	AKT2	ENSG00000105221	Transcript	ENST00000392038.2	protein_coding	-	-	-	-	-	-	-	-	-	rs7254617	-1	HGNC	392	-	-	-	-	-	-	26828791,22815832,23209702,29383014,26818920,26645682,28977864	-	-	-	-	-	-	-	-	-
rs7254617	19:40791512-40791512	T	upstream_gene_variant	MODIFIER	AKT2	ENSG00000105221	Transcript	ENST00000392038.2	protein_coding	-	-	-	-	-	-	-	-	-	rs7254617	-1	HGNC	392	-	-	-	-	-	-	26828791,22815832,23209702,29383014,26818920,26645682,28977864	-	-	-	-	-	-	-	-	-
rs7254617	19:40791512-40791512	A	upstream_gene_variant	MODIFIER	AKT2	ENSG00000105221	Transcript	ENST00000423127.1	protein_coding	-	-	-	-	-	-	-	-	-	rs7254617	-1	HGNC	392	-	-	0.2001	-	-	-	26828791,22815832,23209702,29383014,26818920,26645682,28977864	-	-	-	-	-	-	-	-	-
rs7254617	19:40791512-40791512	C	upstream_gene_variant	MODIFIER	AKT2	ENSG00000105221	Transcript	ENST00000423127.1	protein_coding	-	-	-	-	-	-	-	-	-	rs7254617	-1	HGNC	392	-	-	-	-	-	-	26828791,22815832,23209702,29383014,26818920,26645682,28977864	-	-	-	-	-	-	-	-	-
rs7254617	19:40791512-40791512	T	upstream_gene_variant	MODIFIER	AKT2	ENSG00000105221	Transcript	ENST00000423127.1	protein_coding	-	-	-	-	-	-	-	-	-	rs7254617	-1	HGNC	392	-	-	-	-	-	-	26828791,22815832,23209702,29383014,26818920,26645682,28977864	-	-	-	-	-	-	-	-	-
rs7254617	19:40791512-40791512	A	upstream_gene_variant	MODIFIER	AKT2	ENSG00000105221	Transcript	ENST00000452077.1	protein_coding	-	-	-	-	-	-	-	-	-	rs7254617	-1	HGNC	392	-	-	0.2001	-	-	-	26828791,22815832,23209702,29383014,26818920,26645682,28977864	-	-	-	-	-	-	-	-	-
rs7254617	19:40791512-40791512	C	upstream_gene_variant	MODIFIER	AKT2	ENSG00000105221	Transcript	ENST00000452077.1	protein_coding	-	-	-	-	-	-	-	-	-	rs7254617	-1	HGNC	392	-	-	-	-	-	-	26828791,22815832,23209702,29383014,26818920,26645682,28977864	-	-	-	-	-	-	-	-	-
rs7254617	19:40791512-40791512	T	upstream_gene_variant	MODIFIER	AKT2	ENSG00000105221	Transcript	ENST00000452077.1	protein_coding	-	-	-	-	-	-	-	-	-	rs7254617	-1	HGNC	392	-	-	-	-	-	-	26828791,22815832,23209702,29383014,26818920,26645682,28977864	-	-	-	-	-	-	-	-	-
rs7254617	19:40791512-40791512	A	upstream_gene_variant	MODIFIER	AKT2	ENSG00000105221	Transcript	ENST00000456441.1	protein_coding	-	-	-	-	-	-	-	-	-	rs7254617	-1	HGNC	392	-	-	0.2001	-	-	-	26828791,22815832,23209702,29383014,26818920,26645682,28977864	-	-	-	-	-	-	-	-	-
rs7254617	19:40791512-40791512	C	upstream_gene_variant	MODIFIER	AKT2	ENSG00000105221	Transcript	ENST00000456441.1	protein_coding	-	-	-	-	-	-	-	-	-	rs7254617	-1	HGNC	392	-	-	-	-	-	-	26828791,22815832,23209702,29383014,26818920,26645682,28977864	-	-	-	-	-	-	-	-	-
rs7254617	19:40791512-40791512	T	upstream_gene_variant	MODIFIER	AKT2	ENSG00000105221	Transcript	ENST00000456441.1	protein_coding	-	-	-	-	-	-	-	-	-	rs7254617	-1	HGNC	392	-	-	-	-	-	-	26828791,22815832,23209702,29383014,26818920,26645682,28977864	-	-	-	-	-	-	-	-	-
rs7254617	19:40791512-40791512	A	upstream_gene_variant	MODIFIER	AKT2	ENSG00000105221	Transcript	ENST00000486368.2	protein_coding	-	-	-	-	-	-	-	-	-	rs7254617	-1	HGNC	392	-	-	0.2001	-	-	-	26828791,22815832,23209702,29383014,26818920,26645682,28977864	-	-	-	-	-	-	-	-	-
rs7254617	19:40791512-40791512	C	upstream_gene_variant	MODIFIER	AKT2	ENSG00000105221	Transcript	ENST00000486368.2	protein_coding	-	-	-	-	-	-	-	-	-	rs7254617	-1	HGNC	392	-	-	-	-	-	-	26828791,22815832,23209702,29383014,26818920,26645682,28977864	-	-	-	-	-	-	-	-	-
rs7254617	19:40791512-40791512	T	upstream_gene_variant	MODIFIER	AKT2	ENSG00000105221	Transcript	ENST00000486368.2	protein_coding	-	-	-	-	-	-	-	-	-	rs7254617	-1	HGNC	392	-	-	-	-	-	-	26828791,22815832,23209702,29383014,26818920,26645682,28977864	-	-	-	-	-	-	-	-	-
rs7254617	19:40791512-40791512	A	upstream_gene_variant	MODIFIER	AKT2	ENSG00000105221	Transcript	ENST00000578123.1	protein_coding	-	-	-	-	-	-	-	-	-	rs7254617	-1	HGNC	392	-	-	0.2001	-	-	-	26828791,22815832,23209702,29383014,26818920,26645682,28977864	-	-	-	-	-	-	-	-	-
rs7254617	19:40791512-40791512	C	upstream_gene_variant	MODIFIER	AKT2	ENSG00000105221	Transcript	ENST00000578123.1	protein_coding	-	-	-	-	-	-	-	-	-	rs7254617	-1	HGNC	392	-	-	-	-	-	-	26828791,22815832,23209702,29383014,26818920,26645682,28977864	-	-	-	-	-	-	-	-	-
rs7254617	19:40791512-40791512	T	upstream_gene_variant	MODIFIER	AKT2	ENSG00000105221	Transcript	ENST00000578123.1	protein_coding	-	-	-	-	-	-	-	-	-	rs7254617	-1	HGNC	392	-	-	-	-	-	-	26828791,22815832,23209702,29383014,26818920,26645682,28977864	-	-	-	-	-	-	-	-	-
rs7254617	19:40791512-40791512	A	upstream_gene_variant	MODIFIER	AKT2	ENSG00000105221	Transcript	ENST00000579047.1	protein_coding	-	-	-	-	-	-	-	-	-	rs7254617	-1	HGNC	392	-	-	0.2001	-	-	-	26828791,22815832,23209702,29383014,26818920,26645682,28977864	-	-	-	-	-	-	-	-	-
rs7254617	19:40791512-40791512	C	upstream_gene_variant	MODIFIER	AKT2	ENSG00000105221	Transcript	ENST00000579047.1	protein_coding	-	-	-	-	-	-	-	-	-	rs7254617	-1	HGNC	392	-	-	-	-	-	-	26828791,22815832,23209702,29383014,26818920,26645682,28977864	-	-	-	-	-	-	-	-	-
rs7254617	19:40791512-40791512	T	upstream_gene_variant	MODIFIER	AKT2	ENSG00000105221	Transcript	ENST00000579047.1	protein_coding	-	-	-	-	-	-	-	-	-	rs7254617	-1	HGNC	392	-	-	-	-	-	-	26828791,22815832,23209702,29383014,26818920,26645682,28977864	-	-	-	-	-	-	-	-	-
rs7254617	19:40791512-40791512	A	upstream_gene_variant	MODIFIER	AKT2	ENSG00000105221	Transcript	ENST00000581582.1	processed_transcript	-	-	-	-	-	-	-	-	-	rs7254617	-1	HGNC	392	-	-	0.2001	-	-	-	26828791,22815832,23209702,29383014,26818920,26645682,28977864	-	-	-	-	-	-	-	-	-
rs7254617	19:40791512-40791512	C	upstream_gene_variant	MODIFIER	AKT2	ENSG00000105221	Transcript	ENST00000581582.1	processed_transcript	-	-	-	-	-	-	-	-	-	rs7254617	-1	HGNC	392	-	-	-	-	-	-	26828791,22815832,23209702,29383014,26818920,26645682,28977864	-	-	-	-	-	-	-	-	-
rs7254617	19:40791512-40791512	T	upstream_gene_variant	MODIFIER	AKT2	ENSG00000105221	Transcript	ENST00000581582.1	processed_transcript	-	-	-	-	-	-	-	-	-	rs7254617	-1	HGNC	392	-	-	-	-	-	-	26828791,22815832,23209702,29383014,26818920,26645682,28977864	-	-	-	-	-	-	-	-	-
rs7254617	19:40791512-40791512	A	upstream_gene_variant	MODIFIER	AKT2	ENSG00000105221	Transcript	ENST00000583859.1	protein_coding	-	-	-	-	-	-	-	-	-	rs7254617	-1	HGNC	392	-	-	0.2001	-	-	-	26828791,22815832,23209702,29383014,26818920,26645682,28977864	-	-	-	-	-	-	-	-	-
rs7254617	19:40791512-40791512	C	upstream_gene_variant	MODIFIER	AKT2	ENSG00000105221	Transcript	ENST00000583859.1	protein_coding	-	-	-	-	-	-	-	-	-	rs7254617	-1	HGNC	392	-	-	-	-	-	-	26828791,22815832,23209702,29383014,26818920,26645682,28977864	-	-	-	-	-	-	-	-	-
rs7254617	19:40791512-40791512	T	upstream_gene_variant	MODIFIER	AKT2	ENSG00000105221	Transcript	ENST00000583859.1	protein_coding	-	-	-	-	-	-	-	-	-	rs7254617	-1	HGNC	392	-	-	-	-	-	-	26828791,22815832,23209702,29383014,26818920,26645682,28977864	-	-	-	-	-	-	-	-	-
rs7254617	19:40791512-40791512	A	upstream_gene_variant	MODIFIER	AKT2	ENSG00000105221	Transcript	ENST00000584288.1	nonsense_mediated_decay	-	-	-	-	-	-	-	-	-	rs7254617	-1	HGNC	392	-	-	0.2001	-	-	-	26828791,22815832,23209702,29383014,26818920,26645682,28977864	-	-	-	-	-	-	-	-	-
rs7254617	19:40791512-40791512	C	upstream_gene_variant	MODIFIER	AKT2	ENSG00000105221	Transcript	ENST00000584288.1	nonsense_mediated_decay	-	-	-	-	-	-	-	-	-	rs7254617	-1	HGNC	392	-	-	-	-	-	-	26828791,22815832,23209702,29383014,26818920,26645682,28977864	-	-	-	-	-	-	-	-	-
rs7254617	19:40791512-40791512	T	upstream_gene_variant	MODIFIER	AKT2	ENSG00000105221	Transcript	ENST00000584288.1	nonsense_mediated_decay	-	-	-	-	-	-	-	-	-	rs7254617	-1	HGNC	392	-	-	-	-	-	-	26828791,22815832,23209702,29383014,26818920,26645682,28977864	-	-	-	-	-	-	-	-	-
rs7254617	19:40791512-40791512	A	upstream_gene_variant	MODIFIER	AKT2	ENSG00000105221	Transcript	ENST00000596634.1	protein_coding	-	-	-	-	-	-	-	-	-	rs7254617	-1	HGNC	392	-	-	0.2001	-	-	-	26828791,22815832,23209702,29383014,26818920,26645682,28977864	-	-	-	-	-	-	-	-	-
rs7254617	19:40791512-40791512	C	upstream_gene_variant	MODIFIER	AKT2	ENSG00000105221	Transcript	ENST00000596634.1	protein_coding	-	-	-	-	-	-	-	-	-	rs7254617	-1	HGNC	392	-	-	-	-	-	-	26828791,22815832,23209702,29383014,26818920,26645682,28977864	-	-	-	-	-	-	-	-	-
rs7254617	19:40791512-40791512	T	upstream_gene_variant	MODIFIER	AKT2	ENSG00000105221	Transcript	ENST00000596634.1	protein_coding	-	-	-	-	-	-	-	-	-	rs7254617	-1	HGNC	392	-	-	-	-	-	-	26828791,22815832,23209702,29383014,26818920,26645682,28977864	-	-	-	-	-	-	-	-	-
rs7254617	19:40791512-40791512	A	regulatory_region_variant	MODIFIER	-	-	RegulatoryFeature	ENSR00000109505	promoter	-	-	-	-	-	-	-	-	-	rs7254617	-	-	-	-	-	0.2001	-	-	-	26828791,22815832,23209702,29383014,26818920,26645682,28977864	-	-	-	-	-	-	-	-	-
rs7254617	19:40791512-40791512	C	regulatory_region_variant	MODIFIER	-	-	RegulatoryFeature	ENSR00000109505	promoter	-	-	-	-	-	-	-	-	-	rs7254617	-	-	-	-	-	-	-	-	-	26828791,22815832,23209702,29383014,26818920,26645682,28977864	-	-	-	-	-	-	-	-	-
rs7254617	19:40791512-40791512	T	regulatory_region_variant	MODIFIER	-	-	RegulatoryFeature	ENSR00000109505	promoter	-	-	-	-	-	-	-	-	-	rs7254617	-	-	-	-	-	-	-	-	-	26828791,22815832,23209702,29383014,26818920,26645682,28977864	-	-	-	-	-	-	-	-	-
rs1056854	19:41809995-41809995	G	synonymous_variant	LOW	HNRNPUL1	ENSG00000105323	Transcript	ENST00000263367.3	protein_coding	13/15	-	-	-	2018	1824	608	P	ccA/ccG	rs1056854	1	HGNC	17011	-	-	0.1248	-	-	-	28829817	-36	25	-5	-36	0	0	0	0	HNRNPUL1
rs1056854	19:41809995-41809995	G	synonymous_variant	LOW	HNRNPUL1	ENSG00000105323	Transcript	ENST00000352456.3	protein_coding	13/15	-	-	-	1883	1791	597	P	ccA/ccG	rs1056854	1	HGNC	17011	-	-	0.1248	-	-	-	28829817	-36	25	-5	-36	0	0	0	0	HNRNPUL1
rs1056854	19:41809995-41809995	G	synonymous_variant	LOW	HNRNPUL1	ENSG00000105323	Transcript	ENST00000378215.4	protein_coding	12/14	-	-	-	1881	1749	583	P	ccA/ccG	rs1056854	1	HGNC	17011	-	-	0.1248	-	-	-	28829817	-36	25	-5	-36	0	0	0	0	HNRNPUL1
rs1056854	19:41809995-41809995	G	synonymous_variant	LOW	HNRNPUL1	ENSG00000105323	Transcript	ENST00000392006.3	protein_coding	13/15	-	-	-	2264	2091	697	P	ccA/ccG	rs1056854	1	HGNC	17011	-	-	0.1248	-	-	-	28829817	-36	25	-5	-36	0	0	0	0	HNRNPUL1
rs1056854	19:41809995-41809995	G	synonymous_variant	LOW	HNRNPUL1	ENSG00000105323	Transcript	ENST00000593587.1	protein_coding	13/15	-	-	-	1885	1791	597	P	ccA/ccG	rs1056854	1	HGNC	17011	-	-	0.1248	-	-	-	28829817	-36	25	-5	-36	0	0	0	0	HNRNPUL1
rs1056854	19:41809995-41809995	G	synonymous_variant	LOW	HNRNPUL1	ENSG00000105323	Transcript	ENST00000595018.1	protein_coding	13/15	-	-	-	1860	1791	597	P	ccA/ccG	rs1056854	1	HGNC	17011	-	-	0.1248	-	-	-	28829817	-36	25	-5	-36	0	0	0	0	HNRNPUL1
rs1056854	19:41809995-41809995	G	3_prime_UTR_variant,NMD_transcript_variant	MODIFIER	HNRNPUL1	ENSG00000105323	Transcript	ENST00000595196.1	nonsense_mediated_decay	13/15	-	-	-	2078	-	-	-	-	rs1056854	1	HGNC	17011	-	-	0.1248	-	-	-	28829817	-36	25	-5	-36	0	0	0	0	HNRNPUL1
rs1056854	19:41809995-41809995	G	non_coding_transcript_exon_variant	MODIFIER	HNRNPUL1	ENSG00000105323	Transcript	ENST00000595806.1	retained_intron	2/4	-	-	-	676	-	-	-	-	rs1056854	1	HGNC	17011	-	-	0.1248	-	-	-	28829817	-36	25	-5	-36	0	0	0	0	HNRNPUL1
rs1056854	19:41809995-41809995	G	intron_variant	MODIFIER	TGFB1	ENSG00000105329	Transcript	ENST00000598758.1	protein_coding	-	2021-03-02	-	-	-	-	-	-	-	rs1056854	-1	HGNC	11766	-	-	0.1248	-	-	-	28829817	-36	25	-5	-36	0	0	0	0	HNRNPUL1
rs1056854	19:41809995-41809995	G	synonymous_variant	LOW	HNRNPUL1	ENSG00000105323	Transcript	ENST00000599614.1	protein_coding	11/12	-	-	-	1637	1638	546	P	ccA/ccG	rs1056854	1	HGNC	17011	-	-	0.1248	-	-	-	28829817	-36	25	-5	-36	0	0	0	0	HNRNPUL1
rs1056854	19:41809995-41809995	G	downstream_gene_variant	MODIFIER	HNRNPUL1	ENSG00000105323	Transcript	ENST00000600493.1	processed_transcript	-	-	-	-	-	-	-	-	-	rs1056854	1	HGNC	17011	-	-	0.1248	-	-	-	28829817	-36	25	-5	-36	0	0	0	0	HNRNPUL1
rs1056854	19:41809995-41809995	G	synonymous_variant	LOW	HNRNPUL1	ENSG00000105323	Transcript	ENST00000602130.1	protein_coding	13/15	-	-	-	2144	2091	697	P	ccA/ccG	rs1056854	1	HGNC	17011	-	-	0.1248	-	-	-	28829817	-36	25	-5	-36	0	0	0	0	HNRNPUL1
rs7567833	2:3691548-3691548	G	missense_variant	MODERATE	COLEC11	ENSG00000118004	Transcript	ENST00000236693.7	protein_coding	8/8	-	-	-	881	647	216	H/R	cAc/cGc	rs7567833	1	HGNC	17213	tolerated(0.58)	benign(0.001)	0.2442	-	-	-	16255080,19737746,25710878,30995222,25807310	-25	-28	35	-31	0	0	0	0	COLEC11
rs7567833	2:3691548-3691548	G	missense_variant	MODERATE	COLEC11	ENSG00000118004	Transcript	ENST00000349077.4	protein_coding	7/7	-	-	-	759	656	219	H/R	cAc/cGc	rs7567833	1	HGNC	17213	tolerated(1)	benign(0)	0.2442	-	-	-	16255080,19737746,25710878,30995222,25807310	-25	-28	35	-31	0	0	0	0	COLEC11
rs7567833	2:3691548-3691548	G	missense_variant	MODERATE	COLEC11	ENSG00000118004	Transcript	ENST00000382062.2	protein_coding	6/6	-	-	-	824	584	195	H/R	cAc/cGc	rs7567833	1	HGNC	17213	tolerated(1)	benign(0)	0.2442	-	-	-	16255080,19737746,25710878,30995222,25807310	-25	-28	35	-31	0	0	0	0	COLEC11
rs7567833	2:3691548-3691548	G	missense_variant	MODERATE	COLEC11	ENSG00000118004	Transcript	ENST00000402794.1	protein_coding	5/5	-	-	-	646	506	169	H/R	cAc/cGc	rs7567833	1	HGNC	17213	tolerated(0.94)	benign(0)	0.2442	-	-	-	16255080,19737746,25710878,30995222,25807310	-25	-28	35	-31	0	0	0	0	COLEC11
rs7567833	2:3691548-3691548	G	missense_variant	MODERATE	COLEC11	ENSG00000118004	Transcript	ENST00000402922.1	protein_coding	5/5	-	-	-	646	506	169	H/R	cAc/cGc	rs7567833	1	HGNC	17213	tolerated(1)	benign(0)	0.2442	-	-	-	16255080,19737746,25710878,30995222,25807310	-25	-28	35	-31	0	0	0	0	COLEC11
rs7567833	2:3691548-3691548	G	missense_variant	MODERATE	COLEC11	ENSG00000118004	Transcript	ENST00000403096.3	protein_coding	6/6	-	-	-	1069	578	193	H/R	cAc/cGc	rs7567833	1	HGNC	17213	tolerated(0.63)	benign(0)	0.2442	-	-	-	16255080,19737746,25710878,30995222,25807310	-25	-28	35	-31	0	0	0	0	COLEC11
rs7567833	2:3691548-3691548	G	missense_variant	MODERATE	COLEC11	ENSG00000118004	Transcript	ENST00000404205.1	protein_coding	4/4	-	-	-	574	434	145	H/R	cAc/cGc	rs7567833	1	HGNC	17213	tolerated(0.71)	benign(0)	0.2442	-	-	-	16255080,19737746,25710878,30995222,25807310	-25	-28	35	-31	0	0	0	0	COLEC11
rs7567833	2:3691548-3691548	G	3_prime_UTR_variant,NMD_transcript_variant	MODIFIER	COLEC11	ENSG00000118004	Transcript	ENST00000416132.1	nonsense_mediated_decay	8/8	-	-	-	890	-	-	-	-	rs7567833	1	HGNC	17213	-	-	0.2442	-	-	-	16255080,19737746,25710878,30995222,25807310	-25	-28	35	-31	0	0	0	0	COLEC11
rs7567833	2:3691548-3691548	G	missense_variant	MODERATE	COLEC11	ENSG00000118004	Transcript	ENST00000418971.2	protein_coding	8/8	-	-	-	909	698	233	H/R	cAc/cGc	rs7567833	1	HGNC	17213	tolerated(1)	benign(0)	0.2442	-	-	-	16255080,19737746,25710878,30995222,25807310	-25	-28	35	-31	0	0	0	0	COLEC11
rs7567833	2:3691548-3691548	G	downstream_gene_variant	MODIFIER	COLEC11	ENSG00000118004	Transcript	ENST00000438814.1	protein_coding	-	-	-	-	-	-	-	-	-	rs7567833	1	HGNC	17213	-	-	0.2442	-	-	-	16255080,19737746,25710878,30995222,25807310	-25	-28	35	-31	0	0	0	0	COLEC11
rs7567833	2:3691548-3691548	G	non_coding_transcript_exon_variant	MODIFIER	COLEC11	ENSG00000118004	Transcript	ENST00000460971.1	processed_transcript	5/5	-	-	-	752	-	-	-	-	rs7567833	1	HGNC	17213	-	-	0.2442	-	-	-	16255080,19737746,25710878,30995222,25807310	-25	-28	35	-31	0	0	0	0	COLEC11
rs7567833	2:3691548-3691548	G	non_coding_transcript_exon_variant	MODIFIER	COLEC11	ENSG00000118004	Transcript	ENST00000487365.1	processed_transcript	6/6	-	-	-	824	-	-	-	-	rs7567833	1	HGNC	17213	-	-	0.2442	-	-	-	16255080,19737746,25710878,30995222,25807310	-25	-28	35	-31	0	0	0	0	COLEC11
rs12712135	2:102930948-102930948	G	intron_variant	MODIFIER	IL1RL1	ENSG00000115602	Transcript	ENST00000233954.1	protein_coding	-	2021-10-01	-	-	-	-	-	-	-	rs12712135	1	HGNC	5998	-	-	0.5451	-	-	1	28189770,25091434	1	-38	29	26	0	0	0	0	IL1RL1
rs12712135	2:102930948-102930948	G	intron_variant	MODIFIER	IL1RL1	ENSG00000115602	Transcript	ENST00000393393.3	protein_coding	-	2021-05-01	-	-	-	-	-	-	-	rs12712135	1	HGNC	5998	-	-	0.5451	-	-	1	28189770,25091434	1	-38	29	26	0	0	0	0	IL1RL1
rs12712135	2:102930948-102930948	G	intron_variant	MODIFIER	IL1RL1	ENSG00000115602	Transcript	ENST00000404917.2	protein_coding	-	2021-06-01	-	-	-	-	-	-	-	rs12712135	1	HGNC	5998	-	-	0.5451	-	-	1	28189770,25091434	1	-38	29	26	0	0	0	0	IL1RL1
rs12712135	2:102930948-102930948	G	intron_variant	MODIFIER	IL18R1	ENSG00000115604	Transcript	ENST00000410040.1	protein_coding	-	2021-10-01	-	-	-	-	-	-	-	rs12712135	1	HGNC	5988	-	-	0.5451	-	-	1	28189770,25091434	1	-38	29	26	0	0	0	0	IL1RL1
rs12712135	2:102930948-102930948	G	intron_variant	MODIFIER	IL1RL1	ENSG00000115602	Transcript	ENST00000447231.1	protein_coding	-	2021-04-03	-	-	-	-	-	-	-	rs12712135	1	HGNC	5998	-	-	0.5451	-	-	1	28189770,25091434	1	-38	29	26	0	0	0	0	IL1RL1
rs12712135	2:102930948-102930948	G	intron_variant,non_coding_transcript_variant	MODIFIER	IL1RL1	ENSG00000115602	Transcript	ENST00000473175.1	processed_transcript	-	2021-03-01	-	-	-	-	-	-	-	rs12712135	1	HGNC	5998	-	-	0.5451	-	-	1	28189770,25091434	1	-38	29	26	0	0	0	0	IL1RL1
rs12712135	2:102930948-102930948	G	regulatory_region_variant	MODIFIER	-	-	RegulatoryFeature	ENSR00001624448	promoter_flanking_region	-	-	-	-	-	-	-	-	-	rs12712135	-	-	-	-	-	0.5451	-	-	1	28189770,25091434	-	-	-	-	-	-	-	-	-
rs1420101	2:102957716-102957716	T	intron_variant	MODIFIER	IL1RL1	ENSG00000115602	Transcript	ENST00000233954.1	protein_coding	-	2021-10-05	-	-	-	-	-	-	-	rs1420101	1	HGNC	5998	-	-	0.36	-	-	1	26069107,21150878,21629437,19910030,19852851,27699235,21281963,22574108,29153414,19198610,19860791,20816195,20833654,21738479,21966603,23028483,23328882,27411394,28189770,28408189,29519908,29786918,31066119,21738478,26775120,25819875,23181788,22595970,20503266,23540616,31057533,30787307,19851108,29787780,25091434,25854761,27279043,29378629,20592918,30578877,30643255	8	37	-18	20	0	0	0	0	IL1RL1
rs1420101	2:102957716-102957716	T	intron_variant	MODIFIER	IL1RL1	ENSG00000115602	Transcript	ENST00000311734.2	protein_coding	-	2021-07-05	-	-	-	-	-	-	-	rs1420101	1	HGNC	5998	-	-	0.36	-	-	1	26069107,21150878,21629437,19910030,19852851,27699235,21281963,22574108,29153414,19198610,19860791,20816195,20833654,21738479,21966603,23028483,23328882,27411394,28189770,28408189,29519908,29786918,31066119,21738478,26775120,25819875,23181788,22595970,20503266,23540616,31057533,30787307,19851108,29787780,25091434,25854761,27279043,29378629,20592918,30578877,30643255	8	37	-18	20	0	0	0	0	IL1RL1
rs1420101	2:102957716-102957716	T	synonymous_variant	LOW	IL1RL1	ENSG00000115602	Transcript	ENST00000393393.3	protein_coding	6/6	-	-	-	950	679	227	L	Cta/Tta	rs1420101	1	HGNC	5998	-	-	0.36	-	-	1	26069107,21150878,21629437,19910030,19852851,27699235,21281963,22574108,29153414,19198610,19860791,20816195,20833654,21738479,21966603,23028483,23328882,27411394,28189770,28408189,29519908,29786918,31066119,21738478,26775120,25819875,23181788,22595970,20503266,23540616,31057533,30787307,19851108,29787780,25091434,25854761,27279043,29378629,20592918,30578877,30643255	8	37	-18	20	0	0	0	0	IL1RL1
rs1420101	2:102957716-102957716	T	intron_variant	MODIFIER	IL1RL1	ENSG00000115602	Transcript	ENST00000404917.2	protein_coding	-	2021-06-04	-	-	-	-	-	-	-	rs1420101	1	HGNC	5998	-	-	0.36	-	-	1	26069107,21150878,21629437,19910030,19852851,27699235,21281963,22574108,29153414,19198610,19860791,20816195,20833654,21738479,21966603,23028483,23328882,27411394,28189770,28408189,29519908,29786918,31066119,21738478,26775120,25819875,23181788,22595970,20503266,23540616,31057533,30787307,19851108,29787780,25091434,25854761,27279043,29378629,20592918,30578877,30643255	8	37	-18	20	0	0	0	0	IL1RL1
rs1420101	2:102957716-102957716	T	intron_variant	MODIFIER	IL1RL1	ENSG00000115602	Transcript	ENST00000409584.1	protein_coding	-	2021-07-05	-	-	-	-	-	-	-	rs1420101	1	HGNC	5998	-	-	0.36	-	-	1	26069107,21150878,21629437,19910030,19852851,27699235,21281963,22574108,29153414,19198610,19860791,20816195,20833654,21738479,21966603,23028483,23328882,27411394,28189770,28408189,29519908,29786918,31066119,21738478,26775120,25819875,23181788,22595970,20503266,23540616,31057533,30787307,19851108,29787780,25091434,25854761,27279043,29378629,20592918,30578877,30643255	8	37	-18	20	0	0	0	0	IL1RL1
rs1420101	2:102957716-102957716	T	intron_variant	MODIFIER	IL18R1	ENSG00000115604	Transcript	ENST00000410040.1	protein_coding	-	2021-10-01	-	-	-	-	-	-	-	rs1420101	1	HGNC	5988	-	-	0.36	-	-	1	26069107,21150878,21629437,19910030,19852851,27699235,21281963,22574108,29153414,19198610,19860791,20816195,20833654,21738479,21966603,23028483,23328882,27411394,28189770,28408189,29519908,29786918,31066119,21738478,26775120,25819875,23181788,22595970,20503266,23540616,31057533,30787307,19851108,29787780,25091434,25854761,27279043,29378629,20592918,30578877,30643255	8	37	-18	20	0	0	0	0	IL1RL1
rs1420101	2:102957716-102957716	T	synonymous_variant,NMD_transcript_variant	LOW	IL1RL1	ENSG00000115602	Transcript	ENST00000427077.1	nonsense_mediated_decay	6/9	-	-	-	878	679	227	L	Cta/Tta	rs1420101	1	HGNC	5998	-	-	0.36	-	-	1	26069107,21150878,21629437,19910030,19852851,27699235,21281963,22574108,29153414,19198610,19860791,20816195,20833654,21738479,21966603,23028483,23328882,27411394,28189770,28408189,29519908,29786918,31066119,21738478,26775120,25819875,23181788,22595970,20503266,23540616,31057533,30787307,19851108,29787780,25091434,25854761,27279043,29378629,20592918,30578877,30643255	8	37	-18	20	0	0	0	0	IL1RL1
rs1420101	2:102957716-102957716	T	downstream_gene_variant	MODIFIER	IL1RL1	ENSG00000115602	Transcript	ENST00000447231.1	protein_coding	-	-	-	-	-	-	-	-	-	rs1420101	1	HGNC	5998	-	-	0.36	-	-	1	26069107,21150878,21629437,19910030,19852851,27699235,21281963,22574108,29153414,19198610,19860791,20816195,20833654,21738479,21966603,23028483,23328882,27411394,28189770,28408189,29519908,29786918,31066119,21738478,26775120,25819875,23181788,22595970,20503266,23540616,31057533,30787307,19851108,29787780,25091434,25854761,27279043,29378629,20592918,30578877,30643255	8	37	-18	20	0	0	0	0	IL1RL1
rs1420101	2:102957716-102957716	T	downstream_gene_variant	MODIFIER	IL1RL1	ENSG00000115602	Transcript	ENST00000463990.1	retained_intron	-	-	-	-	-	-	-	-	-	rs1420101	1	HGNC	5998	-	-	0.36	-	-	1	26069107,21150878,21629437,19910030,19852851,27699235,21281963,22574108,29153414,19198610,19860791,20816195,20833654,21738479,21966603,23028483,23328882,27411394,28189770,28408189,29519908,29786918,31066119,21738478,26775120,25819875,23181788,22595970,20503266,23540616,31057533,30787307,19851108,29787780,25091434,25854761,27279043,29378629,20592918,30578877,30643255	8	37	-18	20	0	0	0	0	IL1RL1
rs1420101	2:102957716-102957716	T	downstream_gene_variant	MODIFIER	IL1RL1	ENSG00000115602	Transcript	ENST00000473175.1	processed_transcript	-	-	-	-	-	-	-	-	-	rs1420101	1	HGNC	5998	-	-	0.36	-	-	1	26069107,21150878,21629437,19910030,19852851,27699235,21281963,22574108,29153414,19198610,19860791,20816195,20833654,21738479,21966603,23028483,23328882,27411394,28189770,28408189,29519908,29786918,31066119,21738478,26775120,25819875,23181788,22595970,20503266,23540616,31057533,30787307,19851108,29787780,25091434,25854761,27279043,29378629,20592918,30578877,30643255	8	37	-18	20	0	0	0	0	IL1RL1
rs1420101	2:102957716-102957716	T	intron_variant,non_coding_transcript_variant	MODIFIER	IL1RL1	ENSG00000115602	Transcript	ENST00000482701.1	processed_transcript	-	2021-04-03	-	-	-	-	-	-	-	rs1420101	1	HGNC	5998	-	-	0.36	-	-	1	26069107,21150878,21629437,19910030,19852851,27699235,21281963,22574108,29153414,19198610,19860791,20816195,20833654,21738479,21966603,23028483,23328882,27411394,28189770,28408189,29519908,29786918,31066119,21738478,26775120,25819875,23181788,22595970,20503266,23540616,31057533,30787307,19851108,29787780,25091434,25854761,27279043,29378629,20592918,30578877,30643255	8	37	-18	20	0	0	0	0	IL1RL1
rs1420101	2:102957716-102957716	T	regulatory_region_variant	MODIFIER	-	-	RegulatoryFeature	ENSR00001624454	promoter_flanking_region	-	-	-	-	-	-	-	-	-	rs1420101	-	-	-	-	-	0.36	-	-	1	26069107,21150878,21629437,19910030,19852851,27699235,21281963,22574108,29153414,19198610,19860791,20816195,20833654,21738479,21966603,23028483,23328882,27411394,28189770,28408189,29519908,29786918,31066119,21738478,26775120,25819875,23181788,22595970,20503266,23540616,31057533,30787307,19851108,29787780,25091434,25854761,27279043,29378629,20592918,30578877,30643255	-	-	-	-	-	-	-	-	-
rs6543119	2:102963072-102963072	T	intron_variant	MODIFIER	IL1RL1	ENSG00000115602	Transcript	ENST00000233954.1	protein_coding	-	2021-10-08	-	-	-	-	-	-	-	rs6543119	1	HGNC	5998	-	-	0.3686	-	-	1	19852851,28189770,29403010	-2	-45	-2	13	0	0	0	0	IL1RL1
rs6543119	2:102963072-102963072	T	downstream_gene_variant	MODIFIER	IL1RL1	ENSG00000115602	Transcript	ENST00000311734.2	protein_coding	-	-	-	-	-	-	-	-	-	rs6543119	1	HGNC	5998	-	-	0.3686	-	-	1	19852851,28189770,29403010	-2	-45	-2	13	0	0	0	0	IL1RL1
rs6543119	2:102963072-102963072	T	downstream_gene_variant	MODIFIER	IL1RL1	ENSG00000115602	Transcript	ENST00000404917.2	protein_coding	-	-	-	-	-	-	-	-	-	rs6543119	1	HGNC	5998	-	-	0.3686	-	-	1	19852851,28189770,29403010	-2	-45	-2	13	0	0	0	0	IL1RL1
rs6543119	2:102963072-102963072	T	downstream_gene_variant	MODIFIER	IL1RL1	ENSG00000115602	Transcript	ENST00000409584.1	protein_coding	-	-	-	-	-	-	-	-	-	rs6543119	1	HGNC	5998	-	-	0.3686	-	-	1	19852851,28189770,29403010	-2	-45	-2	13	0	0	0	0	IL1RL1
rs6543119	2:102963072-102963072	T	intron_variant	MODIFIER	IL18R1	ENSG00000115604	Transcript	ENST00000410040.1	protein_coding	-	2021-10-01	-	-	-	-	-	-	-	rs6543119	1	HGNC	5988	-	-	0.3686	-	-	1	19852851,28189770,29403010	-2	-45	-2	13	0	0	0	0	IL1RL1
rs6543119	2:102963072-102963072	T	downstream_gene_variant	MODIFIER	IL1RL1	ENSG00000115602	Transcript	ENST00000427077.1	nonsense_mediated_decay	-	-	-	-	-	-	-	-	-	rs6543119	1	HGNC	5998	-	-	0.3686	-	-	1	19852851,28189770,29403010	-2	-45	-2	13	0	0	0	0	IL1RL1
rs6543119	2:102963072-102963072	T	downstream_gene_variant	MODIFIER	IL1RL1	ENSG00000115602	Transcript	ENST00000482701.1	processed_transcript	-	-	-	-	-	-	-	-	-	rs6543119	1	HGNC	5998	-	-	0.3686	-	-	1	19852851,28189770,29403010	-2	-45	-2	13	0	0	0	0	IL1RL1
rs733618	2:204730944-204730944	C	upstream_gene_variant	MODIFIER	CTLA4	ENSG00000163599	Transcript	ENST00000295854.6	protein_coding	-	-	-	-	-	-	-	-	-	rs733618,CR022508	1	HGNC	2505	-	-	0.1655	-	-	0,1	20557968,19956097,22355377,23663310,19956101,19622768,19300490,19609446,15452244,18059468,18528295,21513760,22288822,22418270,23300559,25003519,26373706,26709093,27081086,27181838,27255376,27800130,28097051,29100337,29264740,29794444,30009380,30024513,30122952,30334961,30634576,30888206,30921471,19264973,19500380,20018068,20716621,23261408,23628397,24710335,25900029,27501803,28274366,29692678,291…	-	-	-	-	-	-	-	-	-
rs733618	2:204730944-204730944	C	upstream_gene_variant	MODIFIER	CTLA4	ENSG00000163599	Transcript	ENST00000302823.3	protein_coding	-	-	-	-	-	-	-	-	-	rs733618,CR022508	1	HGNC	2505	-	-	0.1655	-	-	0,1	20557968,19956097,22355377,23663310,19956101,19622768,19300490,19609446,15452244,18059468,18528295,21513760,22288822,22418270,23300559,25003519,26373706,26709093,27081086,27181838,27255376,27800130,28097051,29100337,29264740,29794444,30009380,30024513,30122952,30334961,30634576,30888206,30921471,19264973,19500380,20018068,20716621,23261408,23628397,24710335,25900029,27501803,28274366,29692678,291…	-	-	-	-	-	-	-	-	-
rs733618	2:204730944-204730944	C	upstream_gene_variant	MODIFIER	CTLA4	ENSG00000163599	Transcript	ENST00000427473.2	protein_coding	-	-	-	-	-	-	-	-	-	rs733618,CR022508	1	HGNC	2505	-	-	0.1655	-	-	0,1	20557968,19956097,22355377,23663310,19956101,19622768,19300490,19609446,15452244,18059468,18528295,21513760,22288822,22418270,23300559,25003519,26373706,26709093,27081086,27181838,27255376,27800130,28097051,29100337,29264740,29794444,30009380,30024513,30122952,30334961,30634576,30888206,30921471,19264973,19500380,20018068,20716621,23261408,23628397,24710335,25900029,27501803,28274366,29692678,291…	-	-	-	-	-	-	-	-	-
rs733618	2:204730944-204730944	C	upstream_gene_variant	MODIFIER	CTLA4	ENSG00000163599	Transcript	ENST00000472206.1	protein_coding	-	-	-	-	-	-	-	-	-	rs733618,CR022508	1	HGNC	2505	-	-	0.1655	-	-	0,1	20557968,19956097,22355377,23663310,19956101,19622768,19300490,19609446,15452244,18059468,18528295,21513760,22288822,22418270,23300559,25003519,26373706,26709093,27081086,27181838,27255376,27800130,28097051,29100337,29264740,29794444,30009380,30024513,30122952,30334961,30634576,30888206,30921471,19264973,19500380,20018068,20716621,23261408,23628397,24710335,25900029,27501803,28274366,29692678,291…	-	-	-	-	-	-	-	-	-
rs733618	2:204730944-204730944	C	upstream_gene_variant	MODIFIER	CTLA4	ENSG00000163599	Transcript	ENST00000487393.1	processed_transcript	-	-	-	-	-	-	-	-	-	rs733618,CR022508	1	HGNC	2505	-	-	0.1655	-	-	0,1	20557968,19956097,22355377,23663310,19956101,19622768,19300490,19609446,15452244,18059468,18528295,21513760,22288822,22418270,23300559,25003519,26373706,26709093,27081086,27181838,27255376,27800130,28097051,29100337,29264740,29794444,30009380,30024513,30122952,30334961,30634576,30888206,30921471,19264973,19500380,20018068,20716621,23261408,23628397,24710335,25900029,27501803,28274366,29692678,291…	-	-	-	-	-	-	-	-	-
rs11571316	2:204731089-204731089	A	upstream_gene_variant	MODIFIER	CTLA4	ENSG00000163599	Transcript	ENST00000295854.6	protein_coding	-	-	-	-	-	-	-	-	-	rs11571316	1	HGNC	2505	-	-	0.3594	-	-	-	20352109,19956097,19956101,19609446,18556337,21513760,22288822,27181838,27255376,19500380,28807506,26405069,24631737,21644231,30888520,20433886	-	-	-	-	-	-	-	-	-
rs11571316	2:204731089-204731089	C	upstream_gene_variant	MODIFIER	CTLA4	ENSG00000163599	Transcript	ENST00000295854.6	protein_coding	-	-	-	-	-	-	-	-	-	rs11571316	1	HGNC	2505	-	-	-	-	-	-	20352109,19956097,19956101,19609446,18556337,21513760,22288822,27181838,27255376,19500380,28807506,26405069,24631737,21644231,30888520,20433886	-	-	-	-	-	-	-	-	-
rs11571316	2:204731089-204731089	A	upstream_gene_variant	MODIFIER	CTLA4	ENSG00000163599	Transcript	ENST00000302823.3	protein_coding	-	-	-	-	-	-	-	-	-	rs11571316	1	HGNC	2505	-	-	0.3594	-	-	-	20352109,19956097,19956101,19609446,18556337,21513760,22288822,27181838,27255376,19500380,28807506,26405069,24631737,21644231,30888520,20433886	-	-	-	-	-	-	-	-	-
rs11571316	2:204731089-204731089	C	upstream_gene_variant	MODIFIER	CTLA4	ENSG00000163599	Transcript	ENST00000302823.3	protein_coding	-	-	-	-	-	-	-	-	-	rs11571316	1	HGNC	2505	-	-	-	-	-	-	20352109,19956097,19956101,19609446,18556337,21513760,22288822,27181838,27255376,19500380,28807506,26405069,24631737,21644231,30888520,20433886	-	-	-	-	-	-	-	-	-
rs11571316	2:204731089-204731089	A	upstream_gene_variant	MODIFIER	CTLA4	ENSG00000163599	Transcript	ENST00000427473.2	protein_coding	-	-	-	-	-	-	-	-	-	rs11571316	1	HGNC	2505	-	-	0.3594	-	-	-	20352109,19956097,19956101,19609446,18556337,21513760,22288822,27181838,27255376,19500380,28807506,26405069,24631737,21644231,30888520,20433886	-	-	-	-	-	-	-	-	-
rs11571316	2:204731089-204731089	C	upstream_gene_variant	MODIFIER	CTLA4	ENSG00000163599	Transcript	ENST00000427473.2	protein_coding	-	-	-	-	-	-	-	-	-	rs11571316	1	HGNC	2505	-	-	-	-	-	-	20352109,19956097,19956101,19609446,18556337,21513760,22288822,27181838,27255376,19500380,28807506,26405069,24631737,21644231,30888520,20433886	-	-	-	-	-	-	-	-	-
rs11571316	2:204731089-204731089	A	upstream_gene_variant	MODIFIER	CTLA4	ENSG00000163599	Transcript	ENST00000472206.1	protein_coding	-	-	-	-	-	-	-	-	-	rs11571316	1	HGNC	2505	-	-	0.3594	-	-	-	20352109,19956097,19956101,19609446,18556337,21513760,22288822,27181838,27255376,19500380,28807506,26405069,24631737,21644231,30888520,20433886	-	-	-	-	-	-	-	-	-
rs11571316	2:204731089-204731089	C	upstream_gene_variant	MODIFIER	CTLA4	ENSG00000163599	Transcript	ENST00000472206.1	protein_coding	-	-	-	-	-	-	-	-	-	rs11571316	1	HGNC	2505	-	-	-	-	-	-	20352109,19956097,19956101,19609446,18556337,21513760,22288822,27181838,27255376,19500380,28807506,26405069,24631737,21644231,30888520,20433886	-	-	-	-	-	-	-	-	-
rs11571316	2:204731089-204731089	A	upstream_gene_variant	MODIFIER	CTLA4	ENSG00000163599	Transcript	ENST00000487393.1	processed_transcript	-	-	-	-	-	-	-	-	-	rs11571316	1	HGNC	2505	-	-	0.3594	-	-	-	20352109,19956097,19956101,19609446,18556337,21513760,22288822,27181838,27255376,19500380,28807506,26405069,24631737,21644231,30888520,20433886	-	-	-	-	-	-	-	-	-
rs11571316	2:204731089-204731089	C	upstream_gene_variant	MODIFIER	CTLA4	ENSG00000163599	Transcript	ENST00000487393.1	processed_transcript	-	-	-	-	-	-	-	-	-	rs11571316	1	HGNC	2505	-	-	-	-	-	-	20352109,19956097,19956101,19609446,18556337,21513760,22288822,27181838,27255376,19500380,28807506,26405069,24631737,21644231,30888520,20433886	-	-	-	-	-	-	-	-	-
rs231775	2:204732714-204732714	T	missense_variant	MODERATE	CTLA4	ENSG00000163599	Transcript	ENST00000295854.6	protein_coding	1/3	-	-	-	49	49	17	T/S	Acc/Tcc	rs231775,CM970403	1	HGNC	2505	tolerated(1)	benign(0)	-	-	-	1,1	21085187,24033266,21514219,15726497,17327408,18633131,19066394,19131662,19147066,19263529,19330901,19559392,20565774,20827186,22024213,22113576,22769019,23554684,24069534,27415837,22811616,20352109,18773895,18778710,20557968,20638243,22414241,23432218,28642883,19956097,26204230,19622768,22508400,19300490,19609446,8817351,9259273,9398726,10189842,10475192,11098935,11158025,15138458,15301861,154522…	-27	15	5	-27	0	0	0	0	CTLA4
rs231775	2:204732714-204732714	T	missense_variant	MODERATE	CTLA4	ENSG00000163599	Transcript	ENST00000302823.3	protein_coding	1/4	-	-	-	206	49	17	T/S	Acc/Tcc	rs231775,CM970403	1	HGNC	2505	tolerated_low_confidence(0.95)	benign(0)	-	-	-	1,1	21085187,24033266,21514219,15726497,17327408,18633131,19066394,19131662,19147066,19263529,19330901,19559392,20565774,20827186,22024213,22113576,22769019,23554684,24069534,27415837,22811616,20352109,18773895,18778710,20557968,20638243,22414241,23432218,28642883,19956097,26204230,19622768,22508400,19300490,19609446,8817351,9259273,9398726,10189842,10475192,11098935,11158025,15138458,15301861,154522…	-27	15	5	-27	0	0	0	0	CTLA4
rs231775	2:204732714-204732714	T	upstream_gene_variant	MODIFIER	CTLA4	ENSG00000163599	Transcript	ENST00000427473.2	protein_coding	-	-	-	-	-	-	-	-	-	rs231775,CM970403	1	HGNC	2505	-	-	-	-	-	1,1	21085187,24033266,21514219,15726497,17327408,18633131,19066394,19131662,19147066,19263529,19330901,19559392,20565774,20827186,22024213,22113576,22769019,23554684,24069534,27415837,22811616,20352109,18773895,18778710,20557968,20638243,22414241,23432218,28642883,19956097,26204230,19622768,22508400,19300490,19609446,8817351,9259273,9398726,10189842,10475192,11098935,11158025,15138458,15301861,154522…	-27	15	5	-27	0	0	0	0	CTLA4
rs231775	2:204732714-204732714	T	missense_variant	MODERATE	CTLA4	ENSG00000163599	Transcript	ENST00000472206.1	protein_coding	1/3	-	-	-	49	49	17	T/S	Acc/Tcc	rs231775,CM970403	1	HGNC	2505	tolerated_low_confidence(1)	benign(0)	-	-	-	1,1	21085187,24033266,21514219,15726497,17327408,18633131,19066394,19131662,19147066,19263529,19330901,19559392,20565774,20827186,22024213,22113576,22769019,23554684,24069534,27415837,22811616,20352109,18773895,18778710,20557968,20638243,22414241,23432218,28642883,19956097,26204230,19622768,22508400,19300490,19609446,8817351,9259273,9398726,10189842,10475192,11098935,11158025,15138458,15301861,154522…	-27	15	5	-27	0	0	0	0	CTLA4
rs231775	2:204732714-204732714	T	non_coding_transcript_exon_variant	MODIFIER	CTLA4	ENSG00000163599	Transcript	ENST00000487393.1	processed_transcript	1/2	-	-	-	49	-	-	-	-	rs231775,CM970403	1	HGNC	2505	-	-	-	-	-	1,1	21085187,24033266,21514219,15726497,17327408,18633131,19066394,19131662,19147066,19263529,19330901,19559392,20565774,20827186,22024213,22113576,22769019,23554684,24069534,27415837,22811616,20352109,18773895,18778710,20557968,20638243,22414241,23432218,28642883,19956097,26204230,19622768,22508400,19300490,19609446,8817351,9259273,9398726,10189842,10475192,11098935,11158025,15138458,15301861,154522…	-27	15	5	-27	0	0	0	0	CTLA4
rs185882198	3:30649293-30649293	A	intron_variant	MODIFIER	TGFBR2	ENSG00000163513	Transcript	ENST00000295754.5	protein_coding	-	2021-06-01	-	-	-	-	-	-	-	rs185882198	1	HGNC	11773	-	-	0.1627	-	-	-	-	-30	-31	2	-31	0	0	0	0	TGFBR2
rs185882198	3:30649293-30649293	A	intron_variant	MODIFIER	TGFBR2	ENSG00000163513	Transcript	ENST00000359013.4	protein_coding	-	2021-07-01	-	-	-	-	-	-	-	rs185882198	1	HGNC	11773	-	-	0.1627	-	-	-	-	-30	-31	2	-31	0	0	0	0	TGFBR2
rs185882198	3:30649293-30649293	A	regulatory_region_variant	MODIFIER	-	-	RegulatoryFeature	ENSR00000150302	promoter	-	-	-	-	-	-	-	-	-	rs185882198	-	-	-	-	-	0.1627	-	-	-	-	-	-	-	-	-	-	-	-	-
rs71093915	3:30658575-30658582	AAAAA	intron_variant	MODIFIER	TGFBR2	ENSG00000163513	Transcript	ENST00000295754.5	protein_coding	-	2021-06-01	-	-	-	-	-	-	-	rs71093915	1	HGNC	11773	-	-	-	-	-	-	-	-	-	-	-	-	-	-	-	-
rs71093915	3:30658575-30658582	AAAAAAAAA	intron_variant	MODIFIER	TGFBR2	ENSG00000163513	Transcript	ENST00000295754.5	protein_coding	-	2021-06-01	-	-	-	-	-	-	-	rs71093915	1	HGNC	11773	-	-	-	-	-	-	-	14	-37	28	-37	0	0	0	0	TGFBR2
rs71093915	3:30658575-30658582	AAAAAAAAAA	intron_variant	MODIFIER	TGFBR2	ENSG00000163513	Transcript	ENST00000295754.5	protein_coding	-	2021-06-01	-	-	-	-	-	-	-	rs71093915	1	HGNC	11773	-	-	-	-	-	-	-	37	-37	26	35	0	0	0	0	TGFBR2
rs71093915	3:30658575-30658582	AAAAAAAAAAA	intron_variant	MODIFIER	TGFBR2	ENSG00000163513	Transcript	ENST00000295754.5	protein_coding	-	2021-06-01	-	-	-	-	-	-	-	rs71093915	1	HGNC	11773	-	-	-	-	-	-	-	-37	37	26	37	0	0	0	0	TGFBR2
rs71093915	3:30658575-30658582	AAAAAAAAAAAAA	intron_variant	MODIFIER	TGFBR2	ENSG00000163513	Transcript	ENST00000295754.5	protein_coding	-	2021-06-01	-	-	-	-	-	-	-	rs71093915	1	HGNC	11773	-	-	-	-	-	-	-	-38	36	-34	-13	0	0	0	0	TGFBR2
rs71093915	3:30658575-30658582	AAAAA	intron_variant	MODIFIER	TGFBR2	ENSG00000163513	Transcript	ENST00000359013.4	protein_coding	-	2021-07-01	-	-	-	-	-	-	-	rs71093915	1	HGNC	11773	-	-	-	-	-	-	-	-	-	-	-	-	-	-	-	-
rs71093915	3:30658575-30658582	AAAAAAAAA	intron_variant	MODIFIER	TGFBR2	ENSG00000163513	Transcript	ENST00000359013.4	protein_coding	-	2021-07-01	-	-	-	-	-	-	-	rs71093915	1	HGNC	11773	-	-	-	-	-	-	-	14	-37	28	-37	0	0	0	0	TGFBR2
rs71093915	3:30658575-30658582	AAAAAAAAAA	intron_variant	MODIFIER	TGFBR2	ENSG00000163513	Transcript	ENST00000359013.4	protein_coding	-	2021-07-01	-	-	-	-	-	-	-	rs71093915	1	HGNC	11773	-	-	-	-	-	-	-	37	-37	26	35	0	0	0	0	TGFBR2
rs71093915	3:30658575-30658582	AAAAAAAAAAA	intron_variant	MODIFIER	TGFBR2	ENSG00000163513	Transcript	ENST00000359013.4	protein_coding	-	2021-07-01	-	-	-	-	-	-	-	rs71093915	1	HGNC	11773	-	-	-	-	-	-	-	-37	37	26	37	0	0	0	0	TGFBR2
rs71093915	3:30658575-30658582	AAAAAAAAAAAAA	intron_variant	MODIFIER	TGFBR2	ENSG00000163513	Transcript	ENST00000359013.4	protein_coding	-	2021-07-01	-	-	-	-	-	-	-	rs71093915	1	HGNC	11773	-	-	-	-	-	-	-	-38	36	-34	-13	0	0	0	0	TGFBR2
rs17025963	3:30692928-30692928	C	intron_variant	MODIFIER	TGFBR2	ENSG00000163513	Transcript	ENST00000295754.5	protein_coding	-	2021-06-03	-	-	-	-	-	-	-	rs17025963	1	HGNC	11773	-	-	-	-	-	-	-	50	9	28	7	0	0	0	0	TGFBR2
rs17025963	3:30692928-30692928	G	intron_variant	MODIFIER	TGFBR2	ENSG00000163513	Transcript	ENST00000295754.5	protein_coding	-	2021-06-03	-	-	-	-	-	-	-	rs17025963	1	HGNC	11773	-	-	0.0116	-	-	-	-	9	2	7	17	0	0	0	0	TGFBR2
rs17025963	3:30692928-30692928	C	intron_variant	MODIFIER	TGFBR2	ENSG00000163513	Transcript	ENST00000359013.4	protein_coding	-	2021-07-04	-	-	-	-	-	-	-	rs17025963	1	HGNC	11773	-	-	-	-	-	-	-	50	9	28	7	0	0	0	0	TGFBR2
rs17025963	3:30692928-30692928	G	intron_variant	MODIFIER	TGFBR2	ENSG00000163513	Transcript	ENST00000359013.4	protein_coding	-	2021-07-04	-	-	-	-	-	-	-	rs17025963	1	HGNC	11773	-	-	0.0116	-	-	-	-	9	2	7	17	0	0	0	0	TGFBR2
rs2079103	5:131864506-131864506	C	regulatory_region_variant	MODIFIER	-	-	RegulatoryFeature	ENSR00001340729	promoter_flanking_region	-	-	-	-	-	-	-	-	-	rs2079103	-	-	-	-	-	0.6156	-	-	-	20159242,26621531,18056382	-	-	-	-	-	-	-	-	-
rs2079103	5:131864506-131864506	C	intergenic_variant	MODIFIER	-	-	-	-	-	-	-	-	-	-	-	-	-	-	rs2079103	-	-	-	-	-	0.6156	-	-	-	20159242,26621531,18056382	-	-	-	-	-	-	-	-	-
rs2706399	5:131867702-131867702	G	intergenic_variant	MODIFIER	-	-	-	-	-	-	-	-	-	-	-	-	-	-	rs2706399,CR118393	-	-	-	-	-	0.3377	-	-	0,1	27189168,21875899,21966275,20159242,26621531,18056382,29670225,26821299,29713486,23202125,29467655	-	-	-	-	-	-	-	-	-
rs7719175	5:131986463-131986463	G	intron_variant,non_coding_transcript_variant	MODIFIER	AC004041.2	ENSG00000223442	Transcript	ENST00000417516.1	antisense	-	2021-01-01	-	-	-	-	-	-	-	rs7719175,CR110498	-1	Clone_based_vega_gene	-	-	-	0.0403	-	-	0,1	22574126,20861864,27386040,30010060,23521898,24367596,22262943	-	-	-	-	-	-	-	-	-
rs7719175	5:131986463-131986463	G	intron_variant,non_coding_transcript_variant	MODIFIER	AC004041.2	ENSG00000223442	Transcript	ENST00000435042.1	antisense	-	2021-03-01	-	-	-	-	-	-	-	rs7719175,CR110498	-1	Clone_based_vega_gene	-	-	-	0.0403	-	-	0,1	22574126,20861864,27386040,30010060,23521898,24367596,22262943	-	-	-	-	-	-	-	-	-
rs7719175	5:131986463-131986463	G	intron_variant,non_coding_transcript_variant	MODIFIER	AC004041.2	ENSG00000223442	Transcript	ENST00000458509.1	antisense	-	2021-02-01	-	-	-	-	-	-	-	rs7719175,CR110498	-1	Clone_based_vega_gene	-	-	-	0.0403	-	-	0,1	22574126,20861864,27386040,30010060,23521898,24367596,22262943	-	-	-	-	-	-	-	-	-
rs1800925	5:131992809-131992809	G	upstream_gene_variant	MODIFIER	IL13	ENSG00000169194	Transcript	ENST00000304506.3	protein_coding	-	-	-	-	-	-	-	-	-	rs1800925,CR015845	1	HGNC	5973	-	-	-	-	-	0,1	21708280,27247849,15726497,17327408,17355643,17705862,18633131,18676870,19066394,19356949,19773451,20406895,20418110,20811626,21333900,22113576,22230215,22844404,23316245,24069534,24502445,24895604,26613086,27462317,28366330,30206443,30826601,30939298,27460425,19956101,16449530,18687755,19956109,20952689,22180854,21467728,27810495,23267696,26667837,21649724,21160888,27419029,22355322,26255310,303…	-	-	-	-	-	-	-	-	-
rs1800925	5:131992809-131992809	T	upstream_gene_variant	MODIFIER	IL13	ENSG00000169194	Transcript	ENST00000304506.3	protein_coding	-	-	-	-	-	-	-	-	-	rs1800925,CR015845	1	HGNC	5973	-	-	0.2548	-	-	0,1	21708280,27247849,15726497,17327408,17355643,17705862,18633131,18676870,19066394,19356949,19773451,20406895,20418110,20811626,21333900,22113576,22230215,22844404,23316245,24069534,24502445,24895604,26613086,27462317,28366330,30206443,30826601,30939298,27460425,19956101,16449530,18687755,19956109,20952689,22180854,21467728,27810495,23267696,26667837,21649724,21160888,27419029,22355322,26255310,303…	-	-	-	-	-	-	-	-	-
rs1800925	5:131992809-131992809	G	upstream_gene_variant	MODIFIER	AC004041.2	ENSG00000223442	Transcript	ENST00000417516.1	antisense	-	-	-	-	-	-	-	-	-	rs1800925,CR015845	-1	Clone_based_vega_gene	-	-	-	-	-	-	0,1	21708280,27247849,15726497,17327408,17355643,17705862,18633131,18676870,19066394,19356949,19773451,20406895,20418110,20811626,21333900,22113576,22230215,22844404,23316245,24069534,24502445,24895604,26613086,27462317,28366330,30206443,30826601,30939298,27460425,19956101,16449530,18687755,19956109,20952689,22180854,21467728,27810495,23267696,26667837,21649724,21160888,27419029,22355322,26255310,303…	-	-	-	-	-	-	-	-	-
rs1800925	5:131992809-131992809	T	upstream_gene_variant	MODIFIER	AC004041.2	ENSG00000223442	Transcript	ENST00000417516.1	antisense	-	-	-	-	-	-	-	-	-	rs1800925,CR015845	-1	Clone_based_vega_gene	-	-	-	0.2548	-	-	0,1	21708280,27247849,15726497,17327408,17355643,17705862,18633131,18676870,19066394,19356949,19773451,20406895,20418110,20811626,21333900,22113576,22230215,22844404,23316245,24069534,24502445,24895604,26613086,27462317,28366330,30206443,30826601,30939298,27460425,19956101,16449530,18687755,19956109,20952689,22180854,21467728,27810495,23267696,26667837,21649724,21160888,27419029,22355322,26255310,303…	-	-	-	-	-	-	-	-	-
rs1800925	5:131992809-131992809	G	intron_variant,non_coding_transcript_variant	MODIFIER	AC004041.2	ENSG00000223442	Transcript	ENST00000435042.1	antisense	-	2021-03-01	-	-	-	-	-	-	-	rs1800925,CR015845	-1	Clone_based_vega_gene	-	-	-	-	-	-	0,1	21708280,27247849,15726497,17327408,17355643,17705862,18633131,18676870,19066394,19356949,19773451,20406895,20418110,20811626,21333900,22113576,22230215,22844404,23316245,24069534,24502445,24895604,26613086,27462317,28366330,30206443,30826601,30939298,27460425,19956101,16449530,18687755,19956109,20952689,22180854,21467728,27810495,23267696,26667837,21649724,21160888,27419029,22355322,26255310,303…	-	-	-	-	-	-	-	-	-
rs1800925	5:131992809-131992809	T	intron_variant,non_coding_transcript_variant	MODIFIER	AC004041.2	ENSG00000223442	Transcript	ENST00000435042.1	antisense	-	2021-03-01	-	-	-	-	-	-	-	rs1800925,CR015845	-1	Clone_based_vega_gene	-	-	-	0.2548	-	-	0,1	21708280,27247849,15726497,17327408,17355643,17705862,18633131,18676870,19066394,19356949,19773451,20406895,20418110,20811626,21333900,22113576,22230215,22844404,23316245,24069534,24502445,24895604,26613086,27462317,28366330,30206443,30826601,30939298,27460425,19956101,16449530,18687755,19956109,20952689,22180854,21467728,27810495,23267696,26667837,21649724,21160888,27419029,22355322,26255310,303…	-	-	-	-	-	-	-	-	-
rs1800925	5:131992809-131992809	G	upstream_gene_variant	MODIFIER	AC004041.2	ENSG00000223442	Transcript	ENST00000458509.1	antisense	-	-	-	-	-	-	-	-	-	rs1800925,CR015845	-1	Clone_based_vega_gene	-	-	-	-	-	-	0,1	21708280,27247849,15726497,17327408,17355643,17705862,18633131,18676870,19066394,19356949,19773451,20406895,20418110,20811626,21333900,22113576,22230215,22844404,23316245,24069534,24502445,24895604,26613086,27462317,28366330,30206443,30826601,30939298,27460425,19956101,16449530,18687755,19956109,20952689,22180854,21467728,27810495,23267696,26667837,21649724,21160888,27419029,22355322,26255310,303…	-	-	-	-	-	-	-	-	-
rs1800925	5:131992809-131992809	T	upstream_gene_variant	MODIFIER	AC004041.2	ENSG00000223442	Transcript	ENST00000458509.1	antisense	-	-	-	-	-	-	-	-	-	rs1800925,CR015845	-1	Clone_based_vega_gene	-	-	-	0.2548	-	-	0,1	21708280,27247849,15726497,17327408,17355643,17705862,18633131,18676870,19066394,19356949,19773451,20406895,20418110,20811626,21333900,22113576,22230215,22844404,23316245,24069534,24502445,24895604,26613086,27462317,28366330,30206443,30826601,30939298,27460425,19956101,16449530,18687755,19956109,20952689,22180854,21467728,27810495,23267696,26667837,21649724,21160888,27419029,22355322,26255310,303…	-	-	-	-	-	-	-	-	-
rs1800925	5:131992809-131992809	G	intron_variant,non_coding_transcript_variant	MODIFIER	IL13	ENSG00000169194	Transcript	ENST00000459878.1	processed_transcript	-	2021-04-01	-	-	-	-	-	-	-	rs1800925,CR015845	1	HGNC	5973	-	-	-	-	-	0,1	21708280,27247849,15726497,17327408,17355643,17705862,18633131,18676870,19066394,19356949,19773451,20406895,20418110,20811626,21333900,22113576,22230215,22844404,23316245,24069534,24502445,24895604,26613086,27462317,28366330,30206443,30826601,30939298,27460425,19956101,16449530,18687755,19956109,20952689,22180854,21467728,27810495,23267696,26667837,21649724,21160888,27419029,22355322,26255310,303…	-	-	-	-	-	-	-	-	-
rs1800925	5:131992809-131992809	T	intron_variant,non_coding_transcript_variant	MODIFIER	IL13	ENSG00000169194	Transcript	ENST00000459878.1	processed_transcript	-	2021-04-01	-	-	-	-	-	-	-	rs1800925,CR015845	1	HGNC	5973	-	-	0.2548	-	-	0,1	21708280,27247849,15726497,17327408,17355643,17705862,18633131,18676870,19066394,19356949,19773451,20406895,20418110,20811626,21333900,22113576,22230215,22844404,23316245,24069534,24502445,24895604,26613086,27462317,28366330,30206443,30826601,30939298,27460425,19956101,16449530,18687755,19956109,20952689,22180854,21467728,27810495,23267696,26667837,21649724,21160888,27419029,22355322,26255310,303…	-	-	-	-	-	-	-	-	-
rs1800925	5:131992809-131992809	G	upstream_gene_variant	MODIFIER	IL13	ENSG00000169194	Transcript	ENST00000462480.1	retained_intron	-	-	-	-	-	-	-	-	-	rs1800925,CR015845	1	HGNC	5973	-	-	-	-	-	0,1	21708280,27247849,15726497,17327408,17355643,17705862,18633131,18676870,19066394,19356949,19773451,20406895,20418110,20811626,21333900,22113576,22230215,22844404,23316245,24069534,24502445,24895604,26613086,27462317,28366330,30206443,30826601,30939298,27460425,19956101,16449530,18687755,19956109,20952689,22180854,21467728,27810495,23267696,26667837,21649724,21160888,27419029,22355322,26255310,303…	-	-	-	-	-	-	-	-	-
rs1800925	5:131992809-131992809	T	upstream_gene_variant	MODIFIER	IL13	ENSG00000169194	Transcript	ENST00000462480.1	retained_intron	-	-	-	-	-	-	-	-	-	rs1800925,CR015845	1	HGNC	5973	-	-	0.2548	-	-	0,1	21708280,27247849,15726497,17327408,17355643,17705862,18633131,18676870,19066394,19356949,19773451,20406895,20418110,20811626,21333900,22113576,22230215,22844404,23316245,24069534,24502445,24895604,26613086,27462317,28366330,30206443,30826601,30939298,27460425,19956101,16449530,18687755,19956109,20952689,22180854,21467728,27810495,23267696,26667837,21649724,21160888,27419029,22355322,26255310,303…	-	-	-	-	-	-	-	-	-
rs1800925	5:131992809-131992809	G	non_coding_transcript_exon_variant	MODIFIER	IL13	ENSG00000169194	Transcript	ENST00000468334.1	processed_transcript	2/5	-	-	-	420	-	-	-	-	rs1800925,CR015845	1	HGNC	5973	-	-	-	-	-	0,1	21708280,27247849,15726497,17327408,17355643,17705862,18633131,18676870,19066394,19356949,19773451,20406895,20418110,20811626,21333900,22113576,22230215,22844404,23316245,24069534,24502445,24895604,26613086,27462317,28366330,30206443,30826601,30939298,27460425,19956101,16449530,18687755,19956109,20952689,22180854,21467728,27810495,23267696,26667837,21649724,21160888,27419029,22355322,26255310,303…	-	-	-	-	-	-	-	-	-
rs1800925	5:131992809-131992809	T	non_coding_transcript_exon_variant	MODIFIER	IL13	ENSG00000169194	Transcript	ENST00000468334.1	processed_transcript	2/5	-	-	-	420	-	-	-	-	rs1800925,CR015845	1	HGNC	5973	-	-	0.2548	-	-	0,1	21708280,27247849,15726497,17327408,17355643,17705862,18633131,18676870,19066394,19356949,19773451,20406895,20418110,20811626,21333900,22113576,22230215,22844404,23316245,24069534,24502445,24895604,26613086,27462317,28366330,30206443,30826601,30939298,27460425,19956101,16449530,18687755,19956109,20952689,22180854,21467728,27810495,23267696,26667837,21649724,21160888,27419029,22355322,26255310,303…	-	-	-	-	-	-	-	-	-
rs1800925	5:131992809-131992809	G	non_coding_transcript_exon_variant	MODIFIER	IL13	ENSG00000169194	Transcript	ENST00000487267.1	processed_transcript	2/6	-	-	-	147	-	-	-	-	rs1800925,CR015845	1	HGNC	5973	-	-	-	-	-	0,1	21708280,27247849,15726497,17327408,17355643,17705862,18633131,18676870,19066394,19356949,19773451,20406895,20418110,20811626,21333900,22113576,22230215,22844404,23316245,24069534,24502445,24895604,26613086,27462317,28366330,30206443,30826601,30939298,27460425,19956101,16449530,18687755,19956109,20952689,22180854,21467728,27810495,23267696,26667837,21649724,21160888,27419029,22355322,26255310,303…	-	-	-	-	-	-	-	-	-
rs1800925	5:131992809-131992809	T	non_coding_transcript_exon_variant	MODIFIER	IL13	ENSG00000169194	Transcript	ENST00000487267.1	processed_transcript	2/6	-	-	-	147	-	-	-	-	rs1800925,CR015845	1	HGNC	5973	-	-	0.2548	-	-	0,1	21708280,27247849,15726497,17327408,17355643,17705862,18633131,18676870,19066394,19356949,19773451,20406895,20418110,20811626,21333900,22113576,22230215,22844404,23316245,24069534,24502445,24895604,26613086,27462317,28366330,30206443,30826601,30939298,27460425,19956101,16449530,18687755,19956109,20952689,22180854,21467728,27810495,23267696,26667837,21649724,21160888,27419029,22355322,26255310,303…	-	-	-	-	-	-	-	-	-
rs1800925	5:131992809-131992809	G	regulatory_region_variant	MODIFIER	-	-	RegulatoryFeature	ENSR00001698913	CTCF_binding_site	-	-	-	-	-	-	-	-	-	rs1800925,CR015845	-	-	-	-	-	-	-	-	0,1	21708280,27247849,15726497,17327408,17355643,17705862,18633131,18676870,19066394,19356949,19773451,20406895,20418110,20811626,21333900,22113576,22230215,22844404,23316245,24069534,24502445,24895604,26613086,27462317,28366330,30206443,30826601,30939298,27460425,19956101,16449530,18687755,19956109,20952689,22180854,21467728,27810495,23267696,26667837,21649724,21160888,27419029,22355322,26255310,303…	-	-	-	-	-	-	-	-	-
rs1800925	5:131992809-131992809	T	regulatory_region_variant	MODIFIER	-	-	RegulatoryFeature	ENSR00001698913	CTCF_binding_site	-	-	-	-	-	-	-	-	-	rs1800925,CR015845	-	-	-	-	-	0.2548	-	-	0,1	21708280,27247849,15726497,17327408,17355643,17705862,18633131,18676870,19066394,19356949,19773451,20406895,20418110,20811626,21333900,22113576,22230215,22844404,23316245,24069534,24502445,24895604,26613086,27462317,28366330,30206443,30826601,30939298,27460425,19956101,16449530,18687755,19956109,20952689,22180854,21467728,27810495,23267696,26667837,21649724,21160888,27419029,22355322,26255310,303…	-	-	-	-	-	-	-	-	-
rs1800925	5:131992809-131992809	G	upstream_gene_variant	MODIFIER	IL13	ENSG00000169194	Transcript	ENST00000304506.3	protein_coding	-	-	-	-	-	-	-	-	-	rs1800925,CR015845	1	HGNC	5973	-	-	-	-	-	0,1	21708280,27247849,15726497,17327408,17355643,17705862,18633131,18676870,19066394,19356949,19773451,20406895,20418110,20811626,21333900,22113576,22230215,22844404,23316245,24069534,24502445,24895604,26613086,27462317,28366330,30206443,30826601,30939298,27460425,19956101,16449530,18687755,19956109,20952689,22180854,21467728,27810495,23267696,26667837,21649724,21160888,27419029,22355322,26255310,303…	-	-	-	-	-	-	-	-	-
rs1800925	5:131992809-131992809	T	upstream_gene_variant	MODIFIER	IL13	ENSG00000169194	Transcript	ENST00000304506.3	protein_coding	-	-	-	-	-	-	-	-	-	rs1800925,CR015845	1	HGNC	5973	-	-	0.2548	-	-	0,1	21708280,27247849,15726497,17327408,17355643,17705862,18633131,18676870,19066394,19356949,19773451,20406895,20418110,20811626,21333900,22113576,22230215,22844404,23316245,24069534,24502445,24895604,26613086,27462317,28366330,30206443,30826601,30939298,27460425,19956101,16449530,18687755,19956109,20952689,22180854,21467728,27810495,23267696,26667837,21649724,21160888,27419029,22355322,26255310,303…	-	-	-	-	-	-	-	-	-
rs1800925	5:131992809-131992809	G	upstream_gene_variant	MODIFIER	AC004041.2	ENSG00000223442	Transcript	ENST00000417516.1	antisense	-	-	-	-	-	-	-	-	-	rs1800925,CR015845	-1	Clone_based_vega_gene	-	-	-	-	-	-	0,1	21708280,27247849,15726497,17327408,17355643,17705862,18633131,18676870,19066394,19356949,19773451,20406895,20418110,20811626,21333900,22113576,22230215,22844404,23316245,24069534,24502445,24895604,26613086,27462317,28366330,30206443,30826601,30939298,27460425,19956101,16449530,18687755,19956109,20952689,22180854,21467728,27810495,23267696,26667837,21649724,21160888,27419029,22355322,26255310,303…	-	-	-	-	-	-	-	-	-
rs1800925	5:131992809-131992809	T	upstream_gene_variant	MODIFIER	AC004041.2	ENSG00000223442	Transcript	ENST00000417516.1	antisense	-	-	-	-	-	-	-	-	-	rs1800925,CR015845	-1	Clone_based_vega_gene	-	-	-	0.2548	-	-	0,1	21708280,27247849,15726497,17327408,17355643,17705862,18633131,18676870,19066394,19356949,19773451,20406895,20418110,20811626,21333900,22113576,22230215,22844404,23316245,24069534,24502445,24895604,26613086,27462317,28366330,30206443,30826601,30939298,27460425,19956101,16449530,18687755,19956109,20952689,22180854,21467728,27810495,23267696,26667837,21649724,21160888,27419029,22355322,26255310,303…	-	-	-	-	-	-	-	-	-
rs1800925	5:131992809-131992809	G	intron_variant,non_coding_transcript_variant	MODIFIER	AC004041.2	ENSG00000223442	Transcript	ENST00000435042.1	antisense	-	2021-03-01	-	-	-	-	-	-	-	rs1800925,CR015845	-1	Clone_based_vega_gene	-	-	-	-	-	-	0,1	21708280,27247849,15726497,17327408,17355643,17705862,18633131,18676870,19066394,19356949,19773451,20406895,20418110,20811626,21333900,22113576,22230215,22844404,23316245,24069534,24502445,24895604,26613086,27462317,28366330,30206443,30826601,30939298,27460425,19956101,16449530,18687755,19956109,20952689,22180854,21467728,27810495,23267696,26667837,21649724,21160888,27419029,22355322,26255310,303…	-	-	-	-	-	-	-	-	-
rs1800925	5:131992809-131992809	T	intron_variant,non_coding_transcript_variant	MODIFIER	AC004041.2	ENSG00000223442	Transcript	ENST00000435042.1	antisense	-	2021-03-01	-	-	-	-	-	-	-	rs1800925,CR015845	-1	Clone_based_vega_gene	-	-	-	0.2548	-	-	0,1	21708280,27247849,15726497,17327408,17355643,17705862,18633131,18676870,19066394,19356949,19773451,20406895,20418110,20811626,21333900,22113576,22230215,22844404,23316245,24069534,24502445,24895604,26613086,27462317,28366330,30206443,30826601,30939298,27460425,19956101,16449530,18687755,19956109,20952689,22180854,21467728,27810495,23267696,26667837,21649724,21160888,27419029,22355322,26255310,303…	-	-	-	-	-	-	-	-	-
rs1800925	5:131992809-131992809	G	upstream_gene_variant	MODIFIER	AC004041.2	ENSG00000223442	Transcript	ENST00000458509.1	antisense	-	-	-	-	-	-	-	-	-	rs1800925,CR015845	-1	Clone_based_vega_gene	-	-	-	-	-	-	0,1	21708280,27247849,15726497,17327408,17355643,17705862,18633131,18676870,19066394,19356949,19773451,20406895,20418110,20811626,21333900,22113576,22230215,22844404,23316245,24069534,24502445,24895604,26613086,27462317,28366330,30206443,30826601,30939298,27460425,19956101,16449530,18687755,19956109,20952689,22180854,21467728,27810495,23267696,26667837,21649724,21160888,27419029,22355322,26255310,303…	-	-	-	-	-	-	-	-	-
rs1800925	5:131992809-131992809	T	upstream_gene_variant	MODIFIER	AC004041.2	ENSG00000223442	Transcript	ENST00000458509.1	antisense	-	-	-	-	-	-	-	-	-	rs1800925,CR015845	-1	Clone_based_vega_gene	-	-	-	0.2548	-	-	0,1	21708280,27247849,15726497,17327408,17355643,17705862,18633131,18676870,19066394,19356949,19773451,20406895,20418110,20811626,21333900,22113576,22230215,22844404,23316245,24069534,24502445,24895604,26613086,27462317,28366330,30206443,30826601,30939298,27460425,19956101,16449530,18687755,19956109,20952689,22180854,21467728,27810495,23267696,26667837,21649724,21160888,27419029,22355322,26255310,303…	-	-	-	-	-	-	-	-	-
rs1800925	5:131992809-131992809	G	intron_variant,non_coding_transcript_variant	MODIFIER	IL13	ENSG00000169194	Transcript	ENST00000459878.1	processed_transcript	-	2021-04-01	-	-	-	-	-	-	-	rs1800925,CR015845	1	HGNC	5973	-	-	-	-	-	0,1	21708280,27247849,15726497,17327408,17355643,17705862,18633131,18676870,19066394,19356949,19773451,20406895,20418110,20811626,21333900,22113576,22230215,22844404,23316245,24069534,24502445,24895604,26613086,27462317,28366330,30206443,30826601,30939298,27460425,19956101,16449530,18687755,19956109,20952689,22180854,21467728,27810495,23267696,26667837,21649724,21160888,27419029,22355322,26255310,303…	-	-	-	-	-	-	-	-	-
rs1800925	5:131992809-131992809	T	intron_variant,non_coding_transcript_variant	MODIFIER	IL13	ENSG00000169194	Transcript	ENST00000459878.1	processed_transcript	-	2021-04-01	-	-	-	-	-	-	-	rs1800925,CR015845	1	HGNC	5973	-	-	0.2548	-	-	0,1	21708280,27247849,15726497,17327408,17355643,17705862,18633131,18676870,19066394,19356949,19773451,20406895,20418110,20811626,21333900,22113576,22230215,22844404,23316245,24069534,24502445,24895604,26613086,27462317,28366330,30206443,30826601,30939298,27460425,19956101,16449530,18687755,19956109,20952689,22180854,21467728,27810495,23267696,26667837,21649724,21160888,27419029,22355322,26255310,303…	-	-	-	-	-	-	-	-	-
rs1800925	5:131992809-131992809	G	upstream_gene_variant	MODIFIER	IL13	ENSG00000169194	Transcript	ENST00000462480.1	retained_intron	-	-	-	-	-	-	-	-	-	rs1800925,CR015845	1	HGNC	5973	-	-	-	-	-	0,1	21708280,27247849,15726497,17327408,17355643,17705862,18633131,18676870,19066394,19356949,19773451,20406895,20418110,20811626,21333900,22113576,22230215,22844404,23316245,24069534,24502445,24895604,26613086,27462317,28366330,30206443,30826601,30939298,27460425,19956101,16449530,18687755,19956109,20952689,22180854,21467728,27810495,23267696,26667837,21649724,21160888,27419029,22355322,26255310,303…	-	-	-	-	-	-	-	-	-
rs1800925	5:131992809-131992809	T	upstream_gene_variant	MODIFIER	IL13	ENSG00000169194	Transcript	ENST00000462480.1	retained_intron	-	-	-	-	-	-	-	-	-	rs1800925,CR015845	1	HGNC	5973	-	-	0.2548	-	-	0,1	21708280,27247849,15726497,17327408,17355643,17705862,18633131,18676870,19066394,19356949,19773451,20406895,20418110,20811626,21333900,22113576,22230215,22844404,23316245,24069534,24502445,24895604,26613086,27462317,28366330,30206443,30826601,30939298,27460425,19956101,16449530,18687755,19956109,20952689,22180854,21467728,27810495,23267696,26667837,21649724,21160888,27419029,22355322,26255310,303…	-	-	-	-	-	-	-	-	-
rs1800925	5:131992809-131992809	G	non_coding_transcript_exon_variant	MODIFIER	IL13	ENSG00000169194	Transcript	ENST00000468334.1	processed_transcript	2/5	-	-	-	420	-	-	-	-	rs1800925,CR015845	1	HGNC	5973	-	-	-	-	-	0,1	21708280,27247849,15726497,17327408,17355643,17705862,18633131,18676870,19066394,19356949,19773451,20406895,20418110,20811626,21333900,22113576,22230215,22844404,23316245,24069534,24502445,24895604,26613086,27462317,28366330,30206443,30826601,30939298,27460425,19956101,16449530,18687755,19956109,20952689,22180854,21467728,27810495,23267696,26667837,21649724,21160888,27419029,22355322,26255310,303…	-	-	-	-	-	-	-	-	-
rs1800925	5:131992809-131992809	T	non_coding_transcript_exon_variant	MODIFIER	IL13	ENSG00000169194	Transcript	ENST00000468334.1	processed_transcript	2/5	-	-	-	420	-	-	-	-	rs1800925,CR015845	1	HGNC	5973	-	-	0.2548	-	-	0,1	21708280,27247849,15726497,17327408,17355643,17705862,18633131,18676870,19066394,19356949,19773451,20406895,20418110,20811626,21333900,22113576,22230215,22844404,23316245,24069534,24502445,24895604,26613086,27462317,28366330,30206443,30826601,30939298,27460425,19956101,16449530,18687755,19956109,20952689,22180854,21467728,27810495,23267696,26667837,21649724,21160888,27419029,22355322,26255310,303…	-	-	-	-	-	-	-	-	-
rs1800925	5:131992809-131992809	G	non_coding_transcript_exon_variant	MODIFIER	IL13	ENSG00000169194	Transcript	ENST00000487267.1	processed_transcript	2/6	-	-	-	147	-	-	-	-	rs1800925,CR015845	1	HGNC	5973	-	-	-	-	-	0,1	21708280,27247849,15726497,17327408,17355643,17705862,18633131,18676870,19066394,19356949,19773451,20406895,20418110,20811626,21333900,22113576,22230215,22844404,23316245,24069534,24502445,24895604,26613086,27462317,28366330,30206443,30826601,30939298,27460425,19956101,16449530,18687755,19956109,20952689,22180854,21467728,27810495,23267696,26667837,21649724,21160888,27419029,22355322,26255310,303…	-	-	-	-	-	-	-	-	-
rs1800925	5:131992809-131992809	T	non_coding_transcript_exon_variant	MODIFIER	IL13	ENSG00000169194	Transcript	ENST00000487267.1	processed_transcript	2/6	-	-	-	147	-	-	-	-	rs1800925,CR015845	1	HGNC	5973	-	-	0.2548	-	-	0,1	21708280,27247849,15726497,17327408,17355643,17705862,18633131,18676870,19066394,19356949,19773451,20406895,20418110,20811626,21333900,22113576,22230215,22844404,23316245,24069534,24502445,24895604,26613086,27462317,28366330,30206443,30826601,30939298,27460425,19956101,16449530,18687755,19956109,20952689,22180854,21467728,27810495,23267696,26667837,21649724,21160888,27419029,22355322,26255310,303…	-	-	-	-	-	-	-	-	-
rs1800925	5:131992809-131992809	G	regulatory_region_variant	MODIFIER	-	-	RegulatoryFeature	ENSR00001698913	CTCF_binding_site	-	-	-	-	-	-	-	-	-	rs1800925,CR015845	-	-	-	-	-	-	-	-	0,1	21708280,27247849,15726497,17327408,17355643,17705862,18633131,18676870,19066394,19356949,19773451,20406895,20418110,20811626,21333900,22113576,22230215,22844404,23316245,24069534,24502445,24895604,26613086,27462317,28366330,30206443,30826601,30939298,27460425,19956101,16449530,18687755,19956109,20952689,22180854,21467728,27810495,23267696,26667837,21649724,21160888,27419029,22355322,26255310,303…	-	-	-	-	-	-	-	-	-
rs1800925	5:131992809-131992809	T	regulatory_region_variant	MODIFIER	-	-	RegulatoryFeature	ENSR00001698913	CTCF_binding_site	-	-	-	-	-	-	-	-	-	rs1800925,CR015845	-	-	-	-	-	0.2548	-	-	0,1	21708280,27247849,15726497,17327408,17355643,17705862,18633131,18676870,19066394,19356949,19773451,20406895,20418110,20811626,21333900,22113576,22230215,22844404,23316245,24069534,24502445,24895604,26613086,27462317,28366330,30206443,30826601,30939298,27460425,19956101,16449530,18687755,19956109,20952689,22180854,21467728,27810495,23267696,26667837,21649724,21160888,27419029,22355322,26255310,303…	-	-	-	-	-	-	-	-	-
rs1800925	5:131992809-131992809	G	upstream_gene_variant	MODIFIER	IL13	ENSG00000169194	Transcript	ENST00000304506.3	protein_coding	-	-	-	-	-	-	-	-	-	rs1800925,CR015845	1	HGNC	5973	-	-	-	-	-	0,1	21708280,27247849,15726497,17327408,17355643,17705862,18633131,18676870,19066394,19356949,19773451,20406895,20418110,20811626,21333900,22113576,22230215,22844404,23316245,24069534,24502445,24895604,26613086,27462317,28366330,30206443,30826601,30939298,27460425,19956101,16449530,18687755,19956109,20952689,22180854,21467728,27810495,23267696,26667837,21649724,21160888,27419029,22355322,26255310,303…	-	-	-	-	-	-	-	-	-
rs1800925	5:131992809-131992809	T	upstream_gene_variant	MODIFIER	IL13	ENSG00000169194	Transcript	ENST00000304506.3	protein_coding	-	-	-	-	-	-	-	-	-	rs1800925,CR015845	1	HGNC	5973	-	-	0.2548	-	-	0,1	21708280,27247849,15726497,17327408,17355643,17705862,18633131,18676870,19066394,19356949,19773451,20406895,20418110,20811626,21333900,22113576,22230215,22844404,23316245,24069534,24502445,24895604,26613086,27462317,28366330,30206443,30826601,30939298,27460425,19956101,16449530,18687755,19956109,20952689,22180854,21467728,27810495,23267696,26667837,21649724,21160888,27419029,22355322,26255310,303…	-	-	-	-	-	-	-	-	-
rs1800925	5:131992809-131992809	G	upstream_gene_variant	MODIFIER	AC004041.2	ENSG00000223442	Transcript	ENST00000417516.1	antisense	-	-	-	-	-	-	-	-	-	rs1800925,CR015845	-1	Clone_based_vega_gene	-	-	-	-	-	-	0,1	21708280,27247849,15726497,17327408,17355643,17705862,18633131,18676870,19066394,19356949,19773451,20406895,20418110,20811626,21333900,22113576,22230215,22844404,23316245,24069534,24502445,24895604,26613086,27462317,28366330,30206443,30826601,30939298,27460425,19956101,16449530,18687755,19956109,20952689,22180854,21467728,27810495,23267696,26667837,21649724,21160888,27419029,22355322,26255310,303…	-	-	-	-	-	-	-	-	-
rs1800925	5:131992809-131992809	T	upstream_gene_variant	MODIFIER	AC004041.2	ENSG00000223442	Transcript	ENST00000417516.1	antisense	-	-	-	-	-	-	-	-	-	rs1800925,CR015845	-1	Clone_based_vega_gene	-	-	-	0.2548	-	-	0,1	21708280,27247849,15726497,17327408,17355643,17705862,18633131,18676870,19066394,19356949,19773451,20406895,20418110,20811626,21333900,22113576,22230215,22844404,23316245,24069534,24502445,24895604,26613086,27462317,28366330,30206443,30826601,30939298,27460425,19956101,16449530,18687755,19956109,20952689,22180854,21467728,27810495,23267696,26667837,21649724,21160888,27419029,22355322,26255310,303…	-	-	-	-	-	-	-	-	-
rs1800925	5:131992809-131992809	G	intron_variant,non_coding_transcript_variant	MODIFIER	AC004041.2	ENSG00000223442	Transcript	ENST00000435042.1	antisense	-	2021-03-01	-	-	-	-	-	-	-	rs1800925,CR015845	-1	Clone_based_vega_gene	-	-	-	-	-	-	0,1	21708280,27247849,15726497,17327408,17355643,17705862,18633131,18676870,19066394,19356949,19773451,20406895,20418110,20811626,21333900,22113576,22230215,22844404,23316245,24069534,24502445,24895604,26613086,27462317,28366330,30206443,30826601,30939298,27460425,19956101,16449530,18687755,19956109,20952689,22180854,21467728,27810495,23267696,26667837,21649724,21160888,27419029,22355322,26255310,303…	-	-	-	-	-	-	-	-	-
rs1800925	5:131992809-131992809	T	intron_variant,non_coding_transcript_variant	MODIFIER	AC004041.2	ENSG00000223442	Transcript	ENST00000435042.1	antisense	-	2021-03-01	-	-	-	-	-	-	-	rs1800925,CR015845	-1	Clone_based_vega_gene	-	-	-	0.2548	-	-	0,1	21708280,27247849,15726497,17327408,17355643,17705862,18633131,18676870,19066394,19356949,19773451,20406895,20418110,20811626,21333900,22113576,22230215,22844404,23316245,24069534,24502445,24895604,26613086,27462317,28366330,30206443,30826601,30939298,27460425,19956101,16449530,18687755,19956109,20952689,22180854,21467728,27810495,23267696,26667837,21649724,21160888,27419029,22355322,26255310,303…	-	-	-	-	-	-	-	-	-
rs1800925	5:131992809-131992809	G	upstream_gene_variant	MODIFIER	AC004041.2	ENSG00000223442	Transcript	ENST00000458509.1	antisense	-	-	-	-	-	-	-	-	-	rs1800925,CR015845	-1	Clone_based_vega_gene	-	-	-	-	-	-	0,1	21708280,27247849,15726497,17327408,17355643,17705862,18633131,18676870,19066394,19356949,19773451,20406895,20418110,20811626,21333900,22113576,22230215,22844404,23316245,24069534,24502445,24895604,26613086,27462317,28366330,30206443,30826601,30939298,27460425,19956101,16449530,18687755,19956109,20952689,22180854,21467728,27810495,23267696,26667837,21649724,21160888,27419029,22355322,26255310,303…	-	-	-	-	-	-	-	-	-
rs1800925	5:131992809-131992809	T	upstream_gene_variant	MODIFIER	AC004041.2	ENSG00000223442	Transcript	ENST00000458509.1	antisense	-	-	-	-	-	-	-	-	-	rs1800925,CR015845	-1	Clone_based_vega_gene	-	-	-	0.2548	-	-	0,1	21708280,27247849,15726497,17327408,17355643,17705862,18633131,18676870,19066394,19356949,19773451,20406895,20418110,20811626,21333900,22113576,22230215,22844404,23316245,24069534,24502445,24895604,26613086,27462317,28366330,30206443,30826601,30939298,27460425,19956101,16449530,18687755,19956109,20952689,22180854,21467728,27810495,23267696,26667837,21649724,21160888,27419029,22355322,26255310,303…	-	-	-	-	-	-	-	-	-
rs1800925	5:131992809-131992809	G	intron_variant,non_coding_transcript_variant	MODIFIER	IL13	ENSG00000169194	Transcript	ENST00000459878.1	processed_transcript	-	2021-04-01	-	-	-	-	-	-	-	rs1800925,CR015845	1	HGNC	5973	-	-	-	-	-	0,1	21708280,27247849,15726497,17327408,17355643,17705862,18633131,18676870,19066394,19356949,19773451,20406895,20418110,20811626,21333900,22113576,22230215,22844404,23316245,24069534,24502445,24895604,26613086,27462317,28366330,30206443,30826601,30939298,27460425,19956101,16449530,18687755,19956109,20952689,22180854,21467728,27810495,23267696,26667837,21649724,21160888,27419029,22355322,26255310,303…	-	-	-	-	-	-	-	-	-
rs1800925	5:131992809-131992809	T	intron_variant,non_coding_transcript_variant	MODIFIER	IL13	ENSG00000169194	Transcript	ENST00000459878.1	processed_transcript	-	2021-04-01	-	-	-	-	-	-	-	rs1800925,CR015845	1	HGNC	5973	-	-	0.2548	-	-	0,1	21708280,27247849,15726497,17327408,17355643,17705862,18633131,18676870,19066394,19356949,19773451,20406895,20418110,20811626,21333900,22113576,22230215,22844404,23316245,24069534,24502445,24895604,26613086,27462317,28366330,30206443,30826601,30939298,27460425,19956101,16449530,18687755,19956109,20952689,22180854,21467728,27810495,23267696,26667837,21649724,21160888,27419029,22355322,26255310,303…	-	-	-	-	-	-	-	-	-
rs1800925	5:131992809-131992809	G	upstream_gene_variant	MODIFIER	IL13	ENSG00000169194	Transcript	ENST00000462480.1	retained_intron	-	-	-	-	-	-	-	-	-	rs1800925,CR015845	1	HGNC	5973	-	-	-	-	-	0,1	21708280,27247849,15726497,17327408,17355643,17705862,18633131,18676870,19066394,19356949,19773451,20406895,20418110,20811626,21333900,22113576,22230215,22844404,23316245,24069534,24502445,24895604,26613086,27462317,28366330,30206443,30826601,30939298,27460425,19956101,16449530,18687755,19956109,20952689,22180854,21467728,27810495,23267696,26667837,21649724,21160888,27419029,22355322,26255310,303…	-	-	-	-	-	-	-	-	-
rs1800925	5:131992809-131992809	T	upstream_gene_variant	MODIFIER	IL13	ENSG00000169194	Transcript	ENST00000462480.1	retained_intron	-	-	-	-	-	-	-	-	-	rs1800925,CR015845	1	HGNC	5973	-	-	0.2548	-	-	0,1	21708280,27247849,15726497,17327408,17355643,17705862,18633131,18676870,19066394,19356949,19773451,20406895,20418110,20811626,21333900,22113576,22230215,22844404,23316245,24069534,24502445,24895604,26613086,27462317,28366330,30206443,30826601,30939298,27460425,19956101,16449530,18687755,19956109,20952689,22180854,21467728,27810495,23267696,26667837,21649724,21160888,27419029,22355322,26255310,303…	-	-	-	-	-	-	-	-	-
rs1800925	5:131992809-131992809	G	non_coding_transcript_exon_variant	MODIFIER	IL13	ENSG00000169194	Transcript	ENST00000468334.1	processed_transcript	2/5	-	-	-	420	-	-	-	-	rs1800925,CR015845	1	HGNC	5973	-	-	-	-	-	0,1	21708280,27247849,15726497,17327408,17355643,17705862,18633131,18676870,19066394,19356949,19773451,20406895,20418110,20811626,21333900,22113576,22230215,22844404,23316245,24069534,24502445,24895604,26613086,27462317,28366330,30206443,30826601,30939298,27460425,19956101,16449530,18687755,19956109,20952689,22180854,21467728,27810495,23267696,26667837,21649724,21160888,27419029,22355322,26255310,303…	-	-	-	-	-	-	-	-	-
rs1800925	5:131992809-131992809	T	non_coding_transcript_exon_variant	MODIFIER	IL13	ENSG00000169194	Transcript	ENST00000468334.1	processed_transcript	2/5	-	-	-	420	-	-	-	-	rs1800925,CR015845	1	HGNC	5973	-	-	0.2548	-	-	0,1	21708280,27247849,15726497,17327408,17355643,17705862,18633131,18676870,19066394,19356949,19773451,20406895,20418110,20811626,21333900,22113576,22230215,22844404,23316245,24069534,24502445,24895604,26613086,27462317,28366330,30206443,30826601,30939298,27460425,19956101,16449530,18687755,19956109,20952689,22180854,21467728,27810495,23267696,26667837,21649724,21160888,27419029,22355322,26255310,303…	-	-	-	-	-	-	-	-	-
rs1800925	5:131992809-131992809	G	non_coding_transcript_exon_variant	MODIFIER	IL13	ENSG00000169194	Transcript	ENST00000487267.1	processed_transcript	2/6	-	-	-	147	-	-	-	-	rs1800925,CR015845	1	HGNC	5973	-	-	-	-	-	0,1	21708280,27247849,15726497,17327408,17355643,17705862,18633131,18676870,19066394,19356949,19773451,20406895,20418110,20811626,21333900,22113576,22230215,22844404,23316245,24069534,24502445,24895604,26613086,27462317,28366330,30206443,30826601,30939298,27460425,19956101,16449530,18687755,19956109,20952689,22180854,21467728,27810495,23267696,26667837,21649724,21160888,27419029,22355322,26255310,303…	-	-	-	-	-	-	-	-	-
rs1800925	5:131992809-131992809	T	non_coding_transcript_exon_variant	MODIFIER	IL13	ENSG00000169194	Transcript	ENST00000487267.1	processed_transcript	2/6	-	-	-	147	-	-	-	-	rs1800925,CR015845	1	HGNC	5973	-	-	0.2548	-	-	0,1	21708280,27247849,15726497,17327408,17355643,17705862,18633131,18676870,19066394,19356949,19773451,20406895,20418110,20811626,21333900,22113576,22230215,22844404,23316245,24069534,24502445,24895604,26613086,27462317,28366330,30206443,30826601,30939298,27460425,19956101,16449530,18687755,19956109,20952689,22180854,21467728,27810495,23267696,26667837,21649724,21160888,27419029,22355322,26255310,303…	-	-	-	-	-	-	-	-	-
rs1800925	5:131992809-131992809	G	regulatory_region_variant	MODIFIER	-	-	RegulatoryFeature	ENSR00001698913	CTCF_binding_site	-	-	-	-	-	-	-	-	-	rs1800925,CR015845	-	-	-	-	-	-	-	-	0,1	21708280,27247849,15726497,17327408,17355643,17705862,18633131,18676870,19066394,19356949,19773451,20406895,20418110,20811626,21333900,22113576,22230215,22844404,23316245,24069534,24502445,24895604,26613086,27462317,28366330,30206443,30826601,30939298,27460425,19956101,16449530,18687755,19956109,20952689,22180854,21467728,27810495,23267696,26667837,21649724,21160888,27419029,22355322,26255310,303…	-	-	-	-	-	-	-	-	-
rs1800925	5:131992809-131992809	T	regulatory_region_variant	MODIFIER	-	-	RegulatoryFeature	ENSR00001698913	CTCF_binding_site	-	-	-	-	-	-	-	-	-	rs1800925,CR015845	-	-	-	-	-	0.2548	-	-	0,1	21708280,27247849,15726497,17327408,17355643,17705862,18633131,18676870,19066394,19356949,19773451,20406895,20418110,20811626,21333900,22113576,22230215,22844404,23316245,24069534,24502445,24895604,26613086,27462317,28366330,30206443,30826601,30939298,27460425,19956101,16449530,18687755,19956109,20952689,22180854,21467728,27810495,23267696,26667837,21649724,21160888,27419029,22355322,26255310,303…	-	-	-	-	-	-	-	-	-
rs2069743	5:131993275-131993275	G	upstream_gene_variant	MODIFIER	IL13	ENSG00000169194	Transcript	ENST00000304506.3	protein_coding	-	-	-	-	-	-	-	-	-	rs2069743	1	HGNC	5973	-	-	0.0589	-	-	-	22844404,24502445,17303794,21050946,18056382,22574126,19471606,25249351,26540410	-	-	-	-	-	-	-	-	-
rs2069743	5:131993275-131993275	G	upstream_gene_variant	MODIFIER	AC004041.2	ENSG00000223442	Transcript	ENST00000417516.1	antisense	-	-	-	-	-	-	-	-	-	rs2069743	-1	Clone_based_vega_gene	-	-	-	0.0589	-	-	-	22844404,24502445,17303794,21050946,18056382,22574126,19471606,25249351,26540410	-	-	-	-	-	-	-	-	-
rs2069743	5:131993275-131993275	G	intron_variant,non_coding_transcript_variant	MODIFIER	AC004041.2	ENSG00000223442	Transcript	ENST00000435042.1	antisense	-	2021-03-01	-	-	-	-	-	-	-	rs2069743	-1	Clone_based_vega_gene	-	-	-	0.0589	-	-	-	22844404,24502445,17303794,21050946,18056382,22574126,19471606,25249351,26540410	-	-	-	-	-	-	-	-	-
rs2069743	5:131993275-131993275	G	upstream_gene_variant	MODIFIER	AC004041.2	ENSG00000223442	Transcript	ENST00000458509.1	antisense	-	-	-	-	-	-	-	-	-	rs2069743	-1	Clone_based_vega_gene	-	-	-	0.0589	-	-	-	22844404,24502445,17303794,21050946,18056382,22574126,19471606,25249351,26540410	-	-	-	-	-	-	-	-	-
rs2069743	5:131993275-131993275	G	intron_variant,non_coding_transcript_variant	MODIFIER	IL13	ENSG00000169194	Transcript	ENST00000459878.1	processed_transcript	-	2021-04-01	-	-	-	-	-	-	-	rs2069743	1	HGNC	5973	-	-	0.0589	-	-	-	22844404,24502445,17303794,21050946,18056382,22574126,19471606,25249351,26540410	-	-	-	-	-	-	-	-	-
rs2069743	5:131993275-131993275	G	upstream_gene_variant	MODIFIER	IL13	ENSG00000169194	Transcript	ENST00000462480.1	retained_intron	-	-	-	-	-	-	-	-	-	rs2069743	1	HGNC	5973	-	-	0.0589	-	-	-	22844404,24502445,17303794,21050946,18056382,22574126,19471606,25249351,26540410	-	-	-	-	-	-	-	-	-
rs2069743	5:131993275-131993275	G	intron_variant,non_coding_transcript_variant	MODIFIER	IL13	ENSG00000169194	Transcript	ENST00000468334.1	processed_transcript	-	2021-04-02	-	-	-	-	-	-	-	rs2069743	1	HGNC	5973	-	-	0.0589	-	-	-	22844404,24502445,17303794,21050946,18056382,22574126,19471606,25249351,26540410	-	-	-	-	-	-	-	-	-
rs2069743	5:131993275-131993275	G	intron_variant,non_coding_transcript_variant	MODIFIER	IL13	ENSG00000169194	Transcript	ENST00000487267.1	processed_transcript	-	2021-05-02	-	-	-	-	-	-	-	rs2069743	1	HGNC	5973	-	-	0.0589	-	-	-	22844404,24502445,17303794,21050946,18056382,22574126,19471606,25249351,26540410	-	-	-	-	-	-	-	-	-
rs2066960	5:131994435-131994435	A	intron_variant	MODIFIER	IL13	ENSG00000169194	Transcript	ENST00000304506.3	protein_coding	-	2021-03-01	-	-	-	-	-	-	-	rs2066960	1	HGNC	5973	-	-	0.1993	-	-	-	23267696,18186920,20403202,16091150,15660293,17303794,17346294,18410415,19796199,19840389,22574126,27167201,18037162,30472377,23382814,26623030,29456163	19	-6	-3	30	0	0	0	0	IL13
rs2066960	5:131994435-131994435	A	upstream_gene_variant	MODIFIER	AC004041.2	ENSG00000223442	Transcript	ENST00000417516.1	antisense	-	-	-	-	-	-	-	-	-	rs2066960	-1	Clone_based_vega_gene	-	-	-	0.1993	-	-	-	23267696,18186920,20403202,16091150,15660293,17303794,17346294,18410415,19796199,19840389,22574126,27167201,18037162,30472377,23382814,26623030,29456163	19	-6	-3	30	0	0	0	0	IL13
rs2066960	5:131994435-131994435	A	intron_variant,non_coding_transcript_variant	MODIFIER	AC004041.2	ENSG00000223442	Transcript	ENST00000435042.1	antisense	-	2021-03-01	-	-	-	-	-	-	-	rs2066960	-1	Clone_based_vega_gene	-	-	-	0.1993	-	-	-	23267696,18186920,20403202,16091150,15660293,17303794,17346294,18410415,19796199,19840389,22574126,27167201,18037162,30472377,23382814,26623030,29456163	19	-6	-3	30	0	0	0	0	IL13
rs2066960	5:131994435-131994435	A	upstream_gene_variant	MODIFIER	AC004041.2	ENSG00000223442	Transcript	ENST00000458509.1	antisense	-	-	-	-	-	-	-	-	-	rs2066960	-1	Clone_based_vega_gene	-	-	-	0.1993	-	-	-	23267696,18186920,20403202,16091150,15660293,17303794,17346294,18410415,19796199,19840389,22574126,27167201,18037162,30472377,23382814,26623030,29456163	19	-6	-3	30	0	0	0	0	IL13
rs2066960	5:131994435-131994435	A	intron_variant,non_coding_transcript_variant	MODIFIER	IL13	ENSG00000169194	Transcript	ENST00000459878.1	processed_transcript	-	2021-04-02	-	-	-	-	-	-	-	rs2066960	1	HGNC	5973	-	-	0.1993	-	-	-	23267696,18186920,20403202,16091150,15660293,17303794,17346294,18410415,19796199,19840389,22574126,27167201,18037162,30472377,23382814,26623030,29456163	19	-6	-3	30	0	0	0	0	IL13
rs2066960	5:131994435-131994435	A	non_coding_transcript_exon_variant	MODIFIER	IL13	ENSG00000169194	Transcript	ENST00000462480.1	retained_intron	1/3	-	-	-	571	-	-	-	-	rs2066960	1	HGNC	5973	-	-	0.1993	-	-	-	23267696,18186920,20403202,16091150,15660293,17303794,17346294,18410415,19796199,19840389,22574126,27167201,18037162,30472377,23382814,26623030,29456163	19	-6	-3	30	0	0	0	0	IL13
rs2066960	5:131994435-131994435	A	intron_variant,non_coding_transcript_variant	MODIFIER	IL13	ENSG00000169194	Transcript	ENST00000468334.1	processed_transcript	-	2021-04-02	-	-	-	-	-	-	-	rs2066960	1	HGNC	5973	-	-	0.1993	-	-	-	23267696,18186920,20403202,16091150,15660293,17303794,17346294,18410415,19796199,19840389,22574126,27167201,18037162,30472377,23382814,26623030,29456163	19	-6	-3	30	0	0	0	0	IL13
rs2066960	5:131994435-131994435	A	intron_variant,non_coding_transcript_variant	MODIFIER	IL13	ENSG00000169194	Transcript	ENST00000487267.1	processed_transcript	-	2021-05-03	-	-	-	-	-	-	-	rs2066960	1	HGNC	5973	-	-	0.1993	-	-	-	23267696,18186920,20403202,16091150,15660293,17303794,17346294,18410415,19796199,19840389,22574126,27167201,18037162,30472377,23382814,26623030,29456163	19	-6	-3	30	0	0	0	0	IL13
rs2243250	5:132009154-132009154	T	upstream_gene_variant	MODIFIER	IL4	ENSG00000113520	Transcript	ENST00000231449.2	protein_coding	-	-	-	-	-	-	-	-	-	rs2243250,CR982416	1	HGNC	6014	-	-	0.4698	-	-	0,1	21708280,15726497,17327408,17355643,17705862,18633131,18676870,19066394,19131662,19263529,19330901,19347053,19356949,19559392,19773451,20406895,20418110,20711808,20811626,21333900,21659962,22113576,22230215,22649680,22769019,22844404,23029430,23316245,24069534,24502445,24670917,25238536,27054030,27177030,27462317,27725770,29464121,30949508,20459687,21867552,22957039,23459936,26448013,26870349,274…	-	-	-	-	-	-	-	-	-
rs2243250	5:132009154-132009154	T	upstream_gene_variant	MODIFIER	IL4	ENSG00000113520	Transcript	ENST00000350025.2	protein_coding	-	-	-	-	-	-	-	-	-	rs2243250,CR982416	1	HGNC	6014	-	-	0.4698	-	-	0,1	21708280,15726497,17327408,17355643,17705862,18633131,18676870,19066394,19131662,19263529,19330901,19347053,19356949,19559392,19773451,20406895,20418110,20711808,20811626,21333900,21659962,22113576,22230215,22649680,22769019,22844404,23029430,23316245,24069534,24502445,24670917,25238536,27054030,27177030,27462317,27725770,29464121,30949508,20459687,21867552,22957039,23459936,26448013,26870349,274…	-	-	-	-	-	-	-	-	-
rs2243250	5:132009154-132009154	T	upstream_gene_variant	MODIFIER	IL4	ENSG00000113520	Transcript	ENST00000495905.1	processed_transcript	-	-	-	-	-	-	-	-	-	rs2243250,CR982416	1	HGNC	6014	-	-	0.4698	-	-	0,1	21708280,15726497,17327408,17355643,17705862,18633131,18676870,19066394,19131662,19263529,19330901,19347053,19356949,19559392,19773451,20406895,20418110,20711808,20811626,21333900,21659962,22113576,22230215,22649680,22769019,22844404,23029430,23316245,24069534,24502445,24670917,25238536,27054030,27177030,27462317,27725770,29464121,30949508,20459687,21867552,22957039,23459936,26448013,26870349,274…	-	-	-	-	-	-	-	-	-
rs2243250	5:132009154-132009154	T	upstream_gene_variant	MODIFIER	IL4	ENSG00000113520	Transcript	ENST00000231449.2	protein_coding	-	-	-	-	-	-	-	-	-	rs2243250,CR982416	1	HGNC	6014	-	-	0.4698	-	-	0,1	21708280,15726497,17327408,17355643,17705862,18633131,18676870,19066394,19131662,19263529,19330901,19347053,19356949,19559392,19773451,20406895,20418110,20711808,20811626,21333900,21659962,22113576,22230215,22649680,22769019,22844404,23029430,23316245,24069534,24502445,24670917,25238536,27054030,27177030,27462317,27725770,29464121,30949508,20459687,21867552,22957039,23459936,26448013,26870349,274…	-	-	-	-	-	-	-	-	-
rs2243250	5:132009154-132009154	T	upstream_gene_variant	MODIFIER	IL4	ENSG00000113520	Transcript	ENST00000350025.2	protein_coding	-	-	-	-	-	-	-	-	-	rs2243250,CR982416	1	HGNC	6014	-	-	0.4698	-	-	0,1	21708280,15726497,17327408,17355643,17705862,18633131,18676870,19066394,19131662,19263529,19330901,19347053,19356949,19559392,19773451,20406895,20418110,20711808,20811626,21333900,21659962,22113576,22230215,22649680,22769019,22844404,23029430,23316245,24069534,24502445,24670917,25238536,27054030,27177030,27462317,27725770,29464121,30949508,20459687,21867552,22957039,23459936,26448013,26870349,274…	-	-	-	-	-	-	-	-	-
rs2243250	5:132009154-132009154	T	upstream_gene_variant	MODIFIER	IL4	ENSG00000113520	Transcript	ENST00000495905.1	processed_transcript	-	-	-	-	-	-	-	-	-	rs2243250,CR982416	1	HGNC	6014	-	-	0.4698	-	-	0,1	21708280,15726497,17327408,17355643,17705862,18633131,18676870,19066394,19131662,19263529,19330901,19347053,19356949,19559392,19773451,20406895,20418110,20711808,20811626,21333900,21659962,22113576,22230215,22649680,22769019,22844404,23029430,23316245,24069534,24502445,24670917,25238536,27054030,27177030,27462317,27725770,29464121,30949508,20459687,21867552,22957039,23459936,26448013,26870349,274…	-	-	-	-	-	-	-	-	-
rs12526196	6:132263476-132263476	C	intergenic_variant	MODIFIER	-	-	-	-	-	-	-	-	-	-	-	-	-	-	rs12526196,CR097817	-	-	-	-	-	0.149	-	-	0,1	19822645,25502877,24121259,30546364,21912706	-	-	-	-	-	-	-	-	-
rs9399005	6:132268964-132268964	T	downstream_gene_variant	MODIFIER	CTGF	ENSG00000118523	Transcript	ENST00000367976.3	protein_coding	-	-	-	-	-	-	-	-	-	rs9399005	-1	HGNC	2500	-	-	0.278	-	-	-	26997879,20933377,25328554,22253485,19822645,25502877,19243500,21548990,24121259,20032097,27365368,22046208	-	-	-	-	-	-	-	-	-
rs9399005	6:132268964-132268964	T	upstream_gene_variant	MODIFIER	RP11-69I8.3	ENSG00000227220	Transcript	ENST00000435287.1	antisense	-	-	-	-	-	-	-	-	-	rs9399005	1	Clone_based_vega_gene	-	-	-	0.278	-	-	-	26997879,20933377,25328554,22253485,19822645,25502877,19243500,21548990,24121259,20032097,27365368,22046208	-	-	-	-	-	-	-	-	-
rs9399005	6:132268964-132268964	T	regulatory_region_variant	MODIFIER	-	-	RegulatoryFeature	ENSR00000202899	promoter	-	-	-	-	-	-	-	-	-	rs9399005	-	-	-	-	-	0.278	-	-	-	26997879,20933377,25328554,22253485,19822645,25502877,19243500,21548990,24121259,20032097,27365368,22046208	-	-	-	-	-	-	-	-	-
rs9399005	6:132268964-132268964	T	TF_binding_site_variant	MODIFIER	-	-	MotifFeature	ENSM00526159815	-	-	-	-	-	-	-	-	-	-	rs9399005	-1	-	-	-	-	0.278	-	-	-	26997879,20933377,25328554,22253485,19822645,25502877,19243500,21548990,24121259,20032097,27365368,22046208	-	-	-	-	-	-	-	-	-
rs6918698	6:132273257-132273257	A	upstream_gene_variant	MODIFIER	CTGF	ENSG00000118523	Transcript	ENST00000367976.3	protein_coding	-	-	-	-	-	-	-	-	-	rs6918698,CR075243	-1	HGNC	2500	-	-	-	-	-	0,1	26997879,29476163,20933377,22533709,19822645,25502877,19243500,19054818,21548990,22503846,22554650,24121259,26395334,27365368,19054816,24863979,20004937,22046208	-	-	-	-	-	-	-	-	-
rs6918698	6:132273257-132273257	C	upstream_gene_variant	MODIFIER	CTGF	ENSG00000118523	Transcript	ENST00000367976.3	protein_coding	-	-	-	-	-	-	-	-	-	rs6918698,CR075243	-1	HGNC	2500	-	-	0.4964	-	-	0,1	26997879,29476163,20933377,22533709,19822645,25502877,19243500,19054818,21548990,22503846,22554650,24121259,26395334,27365368,19054816,24863979,20004937,22046208	-	-	-	-	-	-	-	-	-
rs6918698	6:132273257-132273257	A	intron_variant,non_coding_transcript_variant	MODIFIER	RP11-69I8.3	ENSG00000227220	Transcript	ENST00000435287.1	antisense	-	2021-01-01	-	-	-	-	-	-	-	rs6918698,CR075243	1	Clone_based_vega_gene	-	-	-	-	-	-	0,1	26997879,29476163,20933377,22533709,19822645,25502877,19243500,19054818,21548990,22503846,22554650,24121259,26395334,27365368,19054816,24863979,20004937,22046208	-	-	-	-	-	-	-	-	-
rs6918698	6:132273257-132273257	C	intron_variant,non_coding_transcript_variant	MODIFIER	RP11-69I8.3	ENSG00000227220	Transcript	ENST00000435287.1	antisense	-	2021-01-01	-	-	-	-	-	-	-	rs6918698,CR075243	1	Clone_based_vega_gene	-	-	-	0.4964	-	-	0,1	26997879,29476163,20933377,22533709,19822645,25502877,19243500,19054818,21548990,22503846,22554650,24121259,26395334,27365368,19054816,24863979,20004937,22046208	-	-	-	-	-	-	-	-	-
rs2151532	6:132274730-132274730	A	upstream_gene_variant	MODIFIER	CTGF	ENSG00000118523	Transcript	ENST00000367976.3	protein_coding	-	-	-	-	-	-	-	-	-	rs2151532	-1	HGNC	2500	-	-	0.856	-	-	-	19822645,19243500,22554650	-	-	-	-	-	-	-	-	-
rs2151532	6:132274730-132274730	A	intron_variant,non_coding_transcript_variant	MODIFIER	RP11-69I8.3	ENSG00000227220	Transcript	ENST00000435287.1	antisense	-	2021-01-01	-	-	-	-	-	-	-	rs2151532	1	Clone_based_vega_gene	-	-	-	0.856	-	-	-	19822645,19243500,22554650	-	-	-	-	-	-	-	-	-
rs3037970	6:132275193-132275193	TAAAATAAAA	upstream_gene_variant	MODIFIER	CTGF	ENSG00000118523	Transcript	ENST00000367976.3	protein_coding	-	-	-	-	-	-	-	-	-	rs3037970	-1	HGNC	2500	-	-	-	-	-	-	19822645	-	-	-	-	-	-	-	-	-
rs3037970	6:132275193-132275193	TAAAATAATAAAA	upstream_gene_variant	MODIFIER	CTGF	ENSG00000118523	Transcript	ENST00000367976.3	protein_coding	-	-	-	-	-	-	-	-	-	rs3037970	-1	HGNC	2500	-	-	-	-	-	-	19822645	-	-	-	-	-	-	-	-	-
rs3037970	6:132275193-132275193	TAAAATAAAA	intron_variant,non_coding_transcript_variant	MODIFIER	RP11-69I8.3	ENSG00000227220	Transcript	ENST00000435287.1	antisense	-	2021-01-01	-	-	-	-	-	-	-	rs3037970	1	Clone_based_vega_gene	-	-	-	-	-	-	-	19822645	-	-	-	-	-	-	-	-	-
rs3037970	6:132275193-132275193	TAAAATAATAAAA	intron_variant,non_coding_transcript_variant	MODIFIER	RP11-69I8.3	ENSG00000227220	Transcript	ENST00000435287.1	antisense	-	2021-01-01	-	-	-	-	-	-	-	rs3037970	1	Clone_based_vega_gene	-	-	-	-	-	-	-	19822645	-	-	-	-	-	-	-	-	-
rs9402373	6:132277431-132277431	A	upstream_gene_variant	MODIFIER	CTGF	ENSG00000118523	Transcript	ENST00000367976.3	protein_coding	-	-	-	-	-	-	-	-	-	rs9402373,CR097816	-1	HGNC	2500	-	-	-	-	-	0,1	19822645,24121259,30546364,21912706,27365368	-	-	-	-	-	-	-	-	-
rs9402373	6:132277431-132277431	G	upstream_gene_variant	MODIFIER	CTGF	ENSG00000118523	Transcript	ENST00000367976.3	protein_coding	-	-	-	-	-	-	-	-	-	rs9402373,CR097816	-1	HGNC	2500	-	-	0.2396	-	-	0,1	19822645,24121259,30546364,21912706,27365368	-	-	-	-	-	-	-	-	-
rs9402373	6:132277431-132277431	T	upstream_gene_variant	MODIFIER	CTGF	ENSG00000118523	Transcript	ENST00000367976.3	protein_coding	-	-	-	-	-	-	-	-	-	rs9402373,CR097816	-1	HGNC	2500	-	-	-	-	-	0,1	19822645,24121259,30546364,21912706,27365368	-	-	-	-	-	-	-	-	-
rs9402373	6:132277431-132277431	A	intron_variant,non_coding_transcript_variant	MODIFIER	RP11-69I8.3	ENSG00000227220	Transcript	ENST00000435287.1	antisense	-	2021-01-01	-	-	-	-	-	-	-	rs9402373,CR097816	1	Clone_based_vega_gene	-	-	-	-	-	-	0,1	19822645,24121259,30546364,21912706,27365368	-	-	-	-	-	-	-	-	-
rs9402373	6:132277431-132277431	G	intron_variant,non_coding_transcript_variant	MODIFIER	RP11-69I8.3	ENSG00000227220	Transcript	ENST00000435287.1	antisense	-	2021-01-01	-	-	-	-	-	-	-	rs9402373,CR097816	1	Clone_based_vega_gene	-	-	-	0.2396	-	-	0,1	19822645,24121259,30546364,21912706,27365368	-	-	-	-	-	-	-	-	-
rs9402373	6:132277431-132277431	T	intron_variant,non_coding_transcript_variant	MODIFIER	RP11-69I8.3	ENSG00000227220	Transcript	ENST00000435287.1	antisense	-	2021-01-01	-	-	-	-	-	-	-	rs9402373,CR097816	1	Clone_based_vega_gene	-	-	-	-	-	-	0,1	19822645,24121259,30546364,21912706,27365368	-	-	-	-	-	-	-	-	-
rs1931002	6:132278482-132278482	C	intron_variant,non_coding_transcript_variant	MODIFIER	RP11-69I8.3	ENSG00000227220	Transcript	ENST00000435287.1	antisense	-	2021-01-01	-	-	-	-	-	-	-	rs1931002	1	Clone_based_vega_gene	-	-	-	0.858	-	-	-	19822645,25502877	-	-	-	-	-	-	-	-	-
rs2064501	6:137477823-137477823	G	intron_variant	MODIFIER	IL22RA2	ENSG00000164485	Transcript	ENST00000296980.2	protein_coding	-	2021-06-04	-	-	-	-	-	-	-	rs2064501	-1	HGNC	14901	-	-	-	-	-	-	21659360,25476703	-13	-48	42	37	0	0	0	0	IL22RA2
rs2064501	6:137477823-137477823	T	intron_variant	MODIFIER	IL22RA2	ENSG00000164485	Transcript	ENST00000296980.2	protein_coding	-	2021-06-04	-	-	-	-	-	-	-	rs2064501	-1	HGNC	14901	-	-	-	-	-	-	21659360,25476703	-2	-48	49	37	0	0	0	0	IL22RA2
rs2064501	6:137477823-137477823	G	intron_variant	MODIFIER	IL22RA2	ENSG00000164485	Transcript	ENST00000339602.3	protein_coding	-	2021-04-03	-	-	-	-	-	-	-	rs2064501	-1	HGNC	14901	-	-	-	-	-	-	21659360,25476703	-13	-48	42	37	0	0	0	0	IL22RA2
rs2064501	6:137477823-137477823	T	intron_variant	MODIFIER	IL22RA2	ENSG00000164485	Transcript	ENST00000339602.3	protein_coding	-	2021-04-03	-	-	-	-	-	-	-	rs2064501	-1	HGNC	14901	-	-	-	-	-	-	21659360,25476703	-2	-48	49	37	0	0	0	0	IL22RA2
rs2064501	6:137477823-137477823	G	intron_variant	MODIFIER	IL22RA2	ENSG00000164485	Transcript	ENST00000349184.4	protein_coding	-	2021-05-03	-	-	-	-	-	-	-	rs2064501	-1	HGNC	14901	-	-	-	-	-	-	21659360,25476703	-13	-48	42	37	0	0	0	0	IL22RA2
rs2064501	6:137477823-137477823	T	intron_variant	MODIFIER	IL22RA2	ENSG00000164485	Transcript	ENST00000349184.4	protein_coding	-	2021-05-03	-	-	-	-	-	-	-	rs2064501	-1	HGNC	14901	-	-	-	-	-	-	21659360,25476703	-2	-48	49	37	0	0	0	0	IL22RA2
rs2064501	6:137477823-137477823	G	regulatory_region_variant	MODIFIER	-	-	RegulatoryFeature	ENSR00001716992	promoter_flanking_region	-	-	-	-	-	-	-	-	-	rs2064501	-	-	-	-	-	-	-	-	-	21659360,25476703	-	-	-	-	-	-	-	-	-
rs2064501	6:137477823-137477823	T	regulatory_region_variant	MODIFIER	-	-	RegulatoryFeature	ENSR00001716992	promoter_flanking_region	-	-	-	-	-	-	-	-	-	rs2064501	-	-	-	-	-	-	-	-	-	21659360,25476703	-	-	-	-	-	-	-	-	-
rs11154915	6:137482982-137482982	T	intron_variant	MODIFIER	IL22RA2	ENSG00000164485	Transcript	ENST00000296980.2	protein_coding	-	2021-06-01	-	-	-	-	-	-	-	rs11154915	-1	HGNC	14901	-	-	0.1194	-	-	-	-	-2	-31	-31	-24	0	0.03	0	0	IL22RA2
rs11154915	6:137482982-137482982	T	intron_variant	MODIFIER	IL22RA2	ENSG00000164485	Transcript	ENST00000339602.3	protein_coding	-	2021-04-01	-	-	-	-	-	-	-	rs11154915	-1	HGNC	14901	-	-	0.1194	-	-	-	-	-2	-31	-31	-24	0	0.03	0	0	IL22RA2
rs11154915	6:137482982-137482982	T	intron_variant	MODIFIER	IL22RA2	ENSG00000164485	Transcript	ENST00000349184.4	protein_coding	-	2021-05-01	-	-	-	-	-	-	-	rs11154915	-1	HGNC	14901	-	-	0.1194	-	-	-	-	-2	-31	-31	-24	0	0.03	0	0	IL22RA2
rs11154915	6:137482982-137482982	T	regulatory_region_variant	MODIFIER	-	-	RegulatoryFeature	ENSR00001716993	promoter_flanking_region	-	-	-	-	-	-	-	-	-	rs11154915	-	-	-	-	-	0.1194	-	-	-	-	-	-	-	-	-	-	-	-	-
rs6570136	6:137494622-137494622	A	5_prime_UTR_variant	MODIFIER	IL22RA2	ENSG00000164485	Transcript	ENST00000296980.2	protein_coding	1/7	-	-	-	164	-	-	-	-	rs6570136	-1	HGNC	14901	-	-	0.5829	-	-	-	25476703	-17	50	2	-16	0	0	0	0	IL22RA2
rs6570136	6:137494622-137494622	A	5_prime_UTR_variant	MODIFIER	IL22RA2	ENSG00000164485	Transcript	ENST00000339602.3	protein_coding	1/5	-	-	-	164	-	-	-	-	rs6570136	-1	HGNC	14901	-	-	0.5829	-	-	-	25476703	-17	50	2	-16	0	0	0	0	IL22RA2
rs6570136	6:137494622-137494622	A	5_prime_UTR_variant	MODIFIER	IL22RA2	ENSG00000164485	Transcript	ENST00000349184.4	protein_coding	1/6	-	-	-	164	-	-	-	-	rs6570136	-1	HGNC	14901	-	-	0.5829	-	-	-	25476703	-17	50	2	-16	0	0	0	0	IL22RA2
rs7749054	6:137500786-137500786	G	intergenic_variant	MODIFIER	-	-	-	-	-	-	-	-	-	-	-	-	-	-	rs7749054	-	-	-	-	-	0.2436	-	-	-	19926456	-	-	-	-	-	-	-	-	-
rs7774663	6:137510893-137510893	C	intergenic_variant	MODIFIER	-	-	-	-	-	-	-	-	-	-	-	-	-	-	rs7774663	-	-	-	-	-	0.4611	-	-	-	-	-	-	-	-	-	-	-	-	-
rs1327475	6:137536455-137536455	A	missense_variant	MODERATE	IFNGR1	ENSG00000027697	Transcript	ENST00000367735.2	protein_coding	2/6	-	-	-	180	4	2	L/F	Ctt/Ttt	rs1327475	-1	HGNC	5439	tolerated_low_confidence(0.06)	benign(0.033)	0.0924	-	-	-	21731057,21458658,21859832,26343451,26823666,29228700,24680779,26649196,29209098,16461122	-9	22	-7	-47	0	0	0	0	IFNGR1
rs1327475	6:137536455-137536455	A	intron_variant	MODIFIER	IFNGR1	ENSG00000027697	Transcript	ENST00000367739.4	protein_coding	-	2021-06-01	-	-	-	-	-	-	-	rs1327475	-1	HGNC	5439	-	-	0.0924	-	-	-	21731057,21458658,21859832,26343451,26823666,29228700,24680779,26649196,29209098,16461122	-9	22	-7	-47	0	0	0	0	IFNGR1
rs1327475	6:137536455-137536455	A	missense_variant	MODERATE	IFNGR1	ENSG00000027697	Transcript	ENST00000414770.1	protein_coding	2/5	-	-	-	267	4	2	L/F	Ctt/Ttt	rs1327475	-1	HGNC	5439	deleterious_low_confidence(0)	benign(0.033)	0.0924	-	-	-	21731057,21458658,21859832,26343451,26823666,29228700,24680779,26649196,29209098,16461122	-9	22	-7	-47	0	0	0	0	IFNGR1
rs1327475	6:137536455-137536455	A	intron_variant	MODIFIER	IFNGR1	ENSG00000027697	Transcript	ENST00000458076.1	protein_coding	-	2021-04-01	-	-	-	-	-	-	-	rs1327475	-1	HGNC	5439	-	-	0.0924	-	-	-	21731057,21458658,21859832,26343451,26823666,29228700,24680779,26649196,29209098,16461122	-9	22	-7	-47	0	0	0	0	IFNGR1
rs1327475	6:137536455-137536455	A	intron_variant,non_coding_transcript_variant	MODIFIER	IFNGR1	ENSG00000027697	Transcript	ENST00000478333.1	processed_transcript	-	2021-01-01	-	-	-	-	-	-	-	rs1327475	-1	HGNC	5439	-	-	0.0924	-	-	-	21731057,21458658,21859832,26343451,26823666,29228700,24680779,26649196,29209098,16461122	-9	22	-7	-47	0	0	0	0	IFNGR1
rs1327475	6:137536455-137536455	A	intron_variant	MODIFIER	IFNGR1	ENSG00000027697	Transcript	ENST00000543628.1	protein_coding	-	2021-06-01	-	-	-	-	-	-	-	rs1327475	-1	HGNC	5439	-	-	0.0924	-	-	-	21731057,21458658,21859832,26343451,26823666,29228700,24680779,26649196,29209098,16461122	-9	22	-7	-47	0	0	0	0	IFNGR1
rs1327475	6:137536455-137536455	A	regulatory_region_variant	MODIFIER	-	-	RegulatoryFeature	ENSR00000203591	promoter	-	-	-	-	-	-	-	-	-	rs1327475	-	-	-	-	-	0.0924	-	-	-	21731057,21458658,21859832,26343451,26823666,29228700,24680779,26649196,29209098,16461122	-	-	-	-	-	-	-	-	-
rs1257705	7:40005932-40005932	C	intron_variant	MODIFIER	CDK13	ENSG00000065883	Transcript	ENST00000181839.4	protein_coding	-	2013-01-01	-	-	-	-	-	-	-	rs1082025	1	HGNC	1733	-	-	0.9936	-	-	-	19822645	-29	19	-25	41	0	0	0	0	CDK13
rs1257705	7:40005932-40005932	C	intron_variant	MODIFIER	CDK13	ENSG00000065883	Transcript	ENST00000340829.5	protein_coding	-	2013-01-01	-	-	-	-	-	-	-	rs1082025	1	HGNC	1733	-	-	0.9936	-	-	-	19822645	-29	19	-25	41	0	0	0	0	CDK13
rs114046193	9:101877741-101877741	G	intron_variant	MODIFIER	TGFBR1	ENSG00000106799	Transcript	ENST00000374990.2	protein_coding	-	2021-07-01	-	-	-	-	-	-	-	rs114046193	1	HGNC	11772	-	-	-	-	-	-	-	-22	27	-22	27	0	0	0	0	TGFBR1
rs114046193	9:101877741-101877741	T	intron_variant	MODIFIER	TGFBR1	ENSG00000106799	Transcript	ENST00000374990.2	protein_coding	-	2021-07-01	-	-	-	-	-	-	-	rs114046193	1	HGNC	11772	-	-	0.0098	-	-	-	-	27	-22	27	-22	0	0	0	0	TGFBR1
rs114046193	9:101877741-101877741	G	intron_variant	MODIFIER	TGFBR1	ENSG00000106799	Transcript	ENST00000374994.4	protein_coding	-	2021-08-01	-	-	-	-	-	-	-	rs114046193	1	HGNC	11772	-	-	-	-	-	-	-	-22	27	-22	27	0	0	0	0	TGFBR1
rs114046193	9:101877741-101877741	T	intron_variant	MODIFIER	TGFBR1	ENSG00000106799	Transcript	ENST00000374994.4	protein_coding	-	2021-08-01	-	-	-	-	-	-	-	rs114046193	1	HGNC	11772	-	-	0.0098	-	-	-	-	27	-22	27	-22	0	0	0	0	TGFBR1
rs114046193	9:101877741-101877741	G	intron_variant	MODIFIER	TGFBR1	ENSG00000106799	Transcript	ENST00000547314.1	protein_coding	-	2021-02-01	-	-	-	-	-	-	-	rs114046193	1	HGNC	11772	-	-	-	-	-	-	-	-22	27	-22	27	0	0	0	0	TGFBR1
rs114046193	9:101877741-101877741	T	intron_variant	MODIFIER	TGFBR1	ENSG00000106799	Transcript	ENST00000547314.1	protein_coding	-	2021-02-01	-	-	-	-	-	-	-	rs114046193	1	HGNC	11772	-	-	0.0098	-	-	-	-	27	-22	27	-22	0	0	0	0	TGFBR1
rs114046193	9:101877741-101877741	G	intron_variant,NMD_transcript_variant	MODIFIER	TGFBR1	ENSG00000106799	Transcript	ENST00000549766.1	nonsense_mediated_decay	-	2021-07-01	-	-	-	-	-	-	-	rs114046193	1	HGNC	11772	-	-	-	-	-	-	-	-22	27	-22	27	0	0	0	0	TGFBR1
rs114046193	9:101877741-101877741	T	intron_variant,NMD_transcript_variant	MODIFIER	TGFBR1	ENSG00000106799	Transcript	ENST00000549766.1	nonsense_mediated_decay	-	2021-07-01	-	-	-	-	-	-	-	rs114046193	1	HGNC	11772	-	-	0.0098	-	-	-	-	27	-22	27	-22	0	0	0	0	TGFBR1
rs114046193	9:101877741-101877741	G	intron_variant	MODIFIER	TGFBR1	ENSG00000106799	Transcript	ENST00000552516.1	protein_coding	-	2021-08-01	-	-	-	-	-	-	-	rs114046193	1	HGNC	11772	-	-	-	-	-	-	-	-22	27	-22	27	0	0	0	0	TGFBR1
rs114046193	9:101877741-101877741	T	intron_variant	MODIFIER	TGFBR1	ENSG00000106799	Transcript	ENST00000552516.1	protein_coding	-	2021-08-01	-	-	-	-	-	-	-	rs114046193	1	HGNC	11772	-	-	0.0098	-	-	-	-	27	-22	27	-22	0	0	0	0	TGFBR1
rs114046193	9:101877741-101877741	G	intron_variant	MODIFIER	TGFBR1	ENSG00000106799	Transcript	ENST00000552573.2	protein_coding	-	2021-02-01	-	-	-	-	-	-	-	rs114046193	1	HGNC	11772	-	-	-	-	-	-	-	-22	27	-22	27	0	0	0	0	TGFBR1
rs114046193	9:101877741-101877741	T	intron_variant	MODIFIER	TGFBR1	ENSG00000106799	Transcript	ENST00000552573.2	protein_coding	-	2021-02-01	-	-	-	-	-	-	-	rs114046193	1	HGNC	11772	-	-	0.0098	-	-	-	-	27	-22	27	-22	0	0	0	0	TGFBR1
rs12345675	9:101901162-101901162	C	intron_variant	MODIFIER	TGFBR1	ENSG00000106799	Transcript	ENST00000374990.2	protein_coding	-	2021-07-03	-	-	-	-	-	-	-	rs12345675	1	HGNC	11772	-	-	0.1506	-	-	-	-	49	-37	-35	12	0	0	0	0	TGFBR1
rs12345675	9:101901162-101901162	C	intron_variant	MODIFIER	TGFBR1	ENSG00000106799	Transcript	ENST00000374994.4	protein_coding	-	2021-08-04	-	-	-	-	-	-	-	rs12345675	1	HGNC	11772	-	-	0.1506	-	-	-	-	49	-37	-35	12	0	0	0	0	TGFBR1
rs12345675	9:101901162-101901162	C	downstream_gene_variant	MODIFIER	TGFBR1	ENSG00000106799	Transcript	ENST00000549021.1	protein_coding	-	-	-	-	-	-	-	-	-	rs12345675	1	HGNC	11772	-	-	0.1506	-	-	-	-	49	-37	-35	12	0	0	0	0	TGFBR1
rs12345675	9:101901162-101901162	C	intron_variant,NMD_transcript_variant	MODIFIER	TGFBR1	ENSG00000106799	Transcript	ENST00000549766.1	nonsense_mediated_decay	-	2021-07-04	-	-	-	-	-	-	-	rs12345675	1	HGNC	11772	-	-	0.1506	-	-	-	-	49	-37	-35	12	0	0	0	0	TGFBR1
rs12345675	9:101901162-101901162	C	intron_variant	MODIFIER	TGFBR1	ENSG00000106799	Transcript	ENST00000550253.1	protein_coding	-	2021-08-04	-	-	-	-	-	-	-	rs12345675	1	HGNC	11772	-	-	0.1506	-	-	-	-	49	-37	-35	12	0	0	0	0	TGFBR1
rs12345675	9:101901162-101901162	C	intron_variant	MODIFIER	TGFBR1	ENSG00000106799	Transcript	ENST00000552516.1	protein_coding	-	2021-08-04	-	-	-	-	-	-	-	rs12345675	1	HGNC	11772	-	-	0.1506	-	-	-	-	49	-37	-35	12	0	0	0	0	TGFBR1
rs391957	9:128004024-128004024	C	upstream_gene_variant	MODIFIER	HSPA5	ENSG00000044574	Transcript	ENST00000324460.6	protein_coding	-	-	-	-	-	-	-	-	-	rs391957,CR054255	-1	HGNC	5238	-	-	0.7418	-	-	0,1	22482072,21195589,20525207,21382870,18343577,18781276,19845896,23402331,23416888,25153992,28054532,20718828,26859657,23818965,25232241,26064972	-	-	-	-	-	-	-	-	-
rs391957	9:128004024-128004024	C	non_coding_transcript_exon_variant	MODIFIER	RP11-65N13.8	ENSG00000239705	Transcript	ENST00000468244.1	antisense	1/3	-	-	-	83	-	-	-	-	rs391957,CR054255	1	Clone_based_vega_gene	-	-	-	0.7418	-	-	0,1	22482072,21195589,20525207,21382870,18343577,18781276,19845896,23402331,23416888,25153992,28054532,20718828,26859657,23818965,25232241,26064972	-	-	-	-	-	-	-	-	-
rs391957	9:128004024-128004024	C	regulatory_region_variant	MODIFIER	-	-	RegulatoryFeature	ENSR00000241394	promoter	-	-	-	-	-	-	-	-	-	rs391957,CR054255	-	-	-	-	-	0.7418	-	-	0,1	22482072,21195589,20525207,21382870,18343577,18781276,19845896,23402331,23416888,25153992,28054532,20718828,26859657,23818965,25232241,26064972	-	-	-	-	-	-	-	-	-
rs391957	9:128004024-128004024	C	TF_binding_site_variant	MODIFIER	-	-	MotifFeature	ENSM00523380424	-	-	-	-	-	-	-	-	-	-	rs391957,CR054255	-1	-	-	-	-	0.7418	-	-	0,1	22482072,21195589,20525207,21382870,18343577,18781276,19845896,23402331,23416888,25153992,28054532,20718828,26859657,23818965,25232241,26064972	-	-	-	-	-	-	-	-	-
rs10118570	9:128476464-128476464	A	intergenic_variant	MODIFIER	-	-	-	-	-	-	-	-	-	-	-	-	-	-	rs10118570	-	-	-	-	-	-	-	-	-	26694722,25153992,24926550	-	-	-	-	-	-	-	-	-
rs10118570	9:128476464-128476464	C	intergenic_variant	MODIFIER	-	-	-	-	-	-	-	-	-	-	-	-	-	-	rs10118570	-	-	-	-	-	-	-	-	-	26694722,25153992,24926550	-	-	-	-	-	-	-	-	-
rs3124952	9:137771682-137771682	G	upstream_gene_variant	MODIFIER	FCN2	ENSG00000160339	Transcript	ENST00000291744.6	protein_coding	-	-	-	-	-	-	-	-	-	rs3124952,CR052069	1	HGNC	3624	-	-	0.6939	-	-	0,1	30967869,19220833,22140517,22457818,22500076,22594803,23525825,28088794,31184250,31519222,23593180,26379154,18289682,17382393,22173059	-	-	-	-	-	-	-	-	-
rs3124952	9:137771682-137771682	G	upstream_gene_variant	MODIFIER	FCN2	ENSG00000160339	Transcript	ENST00000350339.2	protein_coding	-	-	-	-	-	-	-	-	-	rs3124952,CR052069	1	HGNC	3624	-	-	0.6939	-	-	0,1	30967869,19220833,22140517,22457818,22500076,22594803,23525825,28088794,31184250,31519222,23593180,26379154,18289682,17382393,22173059	-	-	-	-	-	-	-	-	-
rs17514136	9:137772664-137772664	G	5_prime_UTR_variant	MODIFIER	FCN2	ENSG00000160339	Transcript	ENST00000291744.6	protein_coding	1/8	-	-	-	7	-	-	-	-	rs17514136,CR052067	1	HGNC	3624	-	-	0.1903	-	-	0,1	30967869,26464189,19220833,22140517,22457818,22500076,22594803,23525825,28088794,31184250,17680820,23744477,31519222,23593180,26379154,18289682	1	2	3	21	0	0	0	0	FCN2
rs17514136	9:137772664-137772664	G	5_prime_UTR_variant	MODIFIER	FCN2	ENSG00000160339	Transcript	ENST00000350339.2	protein_coding	1/7	-	-	-	11	-	-	-	-	rs17514136,CR052067	1	HGNC	3624	-	-	0.1903	-	-	0,1	30967869,26464189,19220833,22140517,22457818,22500076,22594803,23525825,28088794,31184250,17680820,23744477,31519222,23593180,26379154,18289682	1	2	3	21	0	0	0	0	FCN2
rs1800629	HSCHR6_MHC_COX:31530443-31530443	G	upstream_gene_variant	MODIFIER	TNF	ENSG00000204490	Transcript	ENST00000376122.3	protein_coding	-	-	-	-	-	-	-	-	-	rs1800629	1	HGNC	11892	-	-	0.9097	-	-	1	21708280,28652652,27247849,20031567,18603647,22701696,25315199,30843750,23946381,21085187,19934104,24281113,21514219,27437086,21606320,26601827,15726497,16617143,16820586,17327408,17355643,17705862,18633131,18676870,19035492,19066394,19131662,19147066,19263529,19330901,19347053,19356949,19478423,19559392,19773451,20112337,20157068,20227257,20417488,20418110,20431935,20473875,20565774,20570482,207…	-	-	-	-	-	-	-	-	-
rs1800629	HSCHR6_MHC_COX:31530443-31530443	G	downstream_gene_variant	MODIFIER	LTA	ENSG00000238130	Transcript	ENST00000383303.2	protein_coding	-	-	-	-	-	-	-	-	-	rs1800629	1	HGNC	6709	-	-	0.9097	-	-	1	21708280,28652652,27247849,20031567,18603647,22701696,25315199,30843750,23946381,21085187,19934104,24281113,21514219,27437086,21606320,26601827,15726497,16617143,16820586,17327408,17355643,17705862,18633131,18676870,19035492,19066394,19131662,19147066,19263529,19330901,19347053,19356949,19478423,19559392,19773451,20112337,20157068,20227257,20417488,20418110,20431935,20473875,20565774,20570482,207…	-	-	-	-	-	-	-	-	-
rs1800629	HSCHR6_MHC_COX:31530443-31530443	G	downstream_gene_variant	MODIFIER	LTA	ENSG00000238130	Transcript	ENST00000383304.2	protein_coding	-	-	-	-	-	-	-	-	-	rs1800629	1	HGNC	6709	-	-	0.9097	-	-	1	21708280,28652652,27247849,20031567,18603647,22701696,25315199,30843750,23946381,21085187,19934104,24281113,21514219,27437086,21606320,26601827,15726497,16617143,16820586,17327408,17355643,17705862,18633131,18676870,19035492,19066394,19131662,19147066,19263529,19330901,19347053,19356949,19478423,19559392,19773451,20112337,20157068,20227257,20417488,20418110,20431935,20473875,20565774,20570482,207…	-	-	-	-	-	-	-	-	-
rs1800629	HSCHR6_MHC_COX:31530443-31530443	G	downstream_gene_variant	MODIFIER	LTA	ENSG00000238130	Transcript	ENST00000476761.1	retained_intron	-	-	-	-	-	-	-	-	-	rs1800629	1	HGNC	6709	-	-	0.9097	-	-	1	21708280,28652652,27247849,20031567,18603647,22701696,25315199,30843750,23946381,21085187,19934104,24281113,21514219,27437086,21606320,26601827,15726497,16617143,16820586,17327408,17355643,17705862,18633131,18676870,19035492,19066394,19131662,19147066,19263529,19330901,19347053,19356949,19478423,19559392,19773451,20112337,20157068,20227257,20417488,20418110,20431935,20473875,20565774,20570482,207…	-	-	-	-	-	-	-	-	-
rs1800629	HSCHR6_MHC_COX:31530443-31530443	G	downstream_gene_variant	MODIFIER	LTA	ENSG00000238130	Transcript	ENST00000490708.1	retained_intron	-	-	-	-	-	-	-	-	-	rs1800629	1	HGNC	6709	-	-	0.9097	-	-	1	21708280,28652652,27247849,20031567,18603647,22701696,25315199,30843750,23946381,21085187,19934104,24281113,21514219,27437086,21606320,26601827,15726497,16617143,16820586,17327408,17355643,17705862,18633131,18676870,19035492,19066394,19131662,19147066,19263529,19330901,19347053,19356949,19478423,19559392,19773451,20112337,20157068,20227257,20417488,20418110,20431935,20473875,20565774,20570482,207…	-	-	-	-	-	-	-	-	-
rs1800629	HSCHR6_MHC_COX:31530443-31530443	G	downstream_gene_variant	MODIFIER	LTA	ENSG00000238130	Transcript	ENST00000549761.1	protein_coding	-	-	-	-	-	-	-	-	-	rs1800629	1	HGNC	6709	-	-	0.9097	-	-	1	21708280,28652652,27247849,20031567,18603647,22701696,25315199,30843750,23946381,21085187,19934104,24281113,21514219,27437086,21606320,26601827,15726497,16617143,16820586,17327408,17355643,17705862,18633131,18676870,19035492,19066394,19131662,19147066,19263529,19330901,19347053,19356949,19478423,19559392,19773451,20112337,20157068,20227257,20417488,20418110,20431935,20473875,20565774,20570482,207…	-	-	-	-	-	-	-	-	-
rs1800629	HSCHR6_MHC_COX:31530443-31530443	G	upstream_gene_variant	MODIFIER	TNF	ENSG00000204490	Transcript	ENST00000376122.3	protein_coding	-	-	-	-	-	-	-	-	-	rs1800629	1	HGNC	11892	-	-	0.9097	-	-	1	21708280,28652652,27247849,20031567,18603647,22701696,25315199,30843750,23946381,21085187,19934104,24281113,21514219,27437086,21606320,26601827,15726497,16617143,16820586,17327408,17355643,17705862,18633131,18676870,19035492,19066394,19131662,19147066,19263529,19330901,19347053,19356949,19478423,19559392,19773451,20112337,20157068,20227257,20417488,20418110,20431935,20473875,20565774,20570482,207…	-	-	-	-	-	-	-	-	-
rs1800629	HSCHR6_MHC_COX:31530443-31530443	G	downstream_gene_variant	MODIFIER	LTA	ENSG00000238130	Transcript	ENST00000383303.2	protein_coding	-	-	-	-	-	-	-	-	-	rs1800629	1	HGNC	6709	-	-	0.9097	-	-	1	21708280,28652652,27247849,20031567,18603647,22701696,25315199,30843750,23946381,21085187,19934104,24281113,21514219,27437086,21606320,26601827,15726497,16617143,16820586,17327408,17355643,17705862,18633131,18676870,19035492,19066394,19131662,19147066,19263529,19330901,19347053,19356949,19478423,19559392,19773451,20112337,20157068,20227257,20417488,20418110,20431935,20473875,20565774,20570482,207…	-	-	-	-	-	-	-	-	-
rs1800629	HSCHR6_MHC_COX:31530443-31530443	G	downstream_gene_variant	MODIFIER	LTA	ENSG00000238130	Transcript	ENST00000383304.2	protein_coding	-	-	-	-	-	-	-	-	-	rs1800629	1	HGNC	6709	-	-	0.9097	-	-	1	21708280,28652652,27247849,20031567,18603647,22701696,25315199,30843750,23946381,21085187,19934104,24281113,21514219,27437086,21606320,26601827,15726497,16617143,16820586,17327408,17355643,17705862,18633131,18676870,19035492,19066394,19131662,19147066,19263529,19330901,19347053,19356949,19478423,19559392,19773451,20112337,20157068,20227257,20417488,20418110,20431935,20473875,20565774,20570482,207…	-	-	-	-	-	-	-	-	-
rs1800629	HSCHR6_MHC_COX:31530443-31530443	G	downstream_gene_variant	MODIFIER	LTA	ENSG00000238130	Transcript	ENST00000476761.1	retained_intron	-	-	-	-	-	-	-	-	-	rs1800629	1	HGNC	6709	-	-	0.9097	-	-	1	21708280,28652652,27247849,20031567,18603647,22701696,25315199,30843750,23946381,21085187,19934104,24281113,21514219,27437086,21606320,26601827,15726497,16617143,16820586,17327408,17355643,17705862,18633131,18676870,19035492,19066394,19131662,19147066,19263529,19330901,19347053,19356949,19478423,19559392,19773451,20112337,20157068,20227257,20417488,20418110,20431935,20473875,20565774,20570482,207…	-	-	-	-	-	-	-	-	-
rs1800629	HSCHR6_MHC_COX:31530443-31530443	G	downstream_gene_variant	MODIFIER	LTA	ENSG00000238130	Transcript	ENST00000490708.1	retained_intron	-	-	-	-	-	-	-	-	-	rs1800629	1	HGNC	6709	-	-	0.9097	-	-	1	21708280,28652652,27247849,20031567,18603647,22701696,25315199,30843750,23946381,21085187,19934104,24281113,21514219,27437086,21606320,26601827,15726497,16617143,16820586,17327408,17355643,17705862,18633131,18676870,19035492,19066394,19131662,19147066,19263529,19330901,19347053,19356949,19478423,19559392,19773451,20112337,20157068,20227257,20417488,20418110,20431935,20473875,20565774,20570482,207…	-	-	-	-	-	-	-	-	-
rs1800629	HSCHR6_MHC_COX:31530443-31530443	G	downstream_gene_variant	MODIFIER	LTA	ENSG00000238130	Transcript	ENST00000549761.1	protein_coding	-	-	-	-	-	-	-	-	-	rs1800629	1	HGNC	6709	-	-	0.9097	-	-	1	21708280,28652652,27247849,20031567,18603647,22701696,25315199,30843750,23946381,21085187,19934104,24281113,21514219,27437086,21606320,26601827,15726497,16617143,16820586,17327408,17355643,17705862,18633131,18676870,19035492,19066394,19131662,19147066,19263529,19330901,19347053,19356949,19478423,19559392,19773451,20112337,20157068,20227257,20417488,20418110,20431935,20473875,20565774,20570482,207…	-	-	-	-	-	-	-	-	-
rs231775	2:204732714-204732714	G	missense_variant	MODERATE	CTLA4	ENSG00000163599	Transcript	ENST00000295854.6	protein_coding	1/3	-	-	-	49	49	17	T/A	Acc/Gcc	rs231775,CM970403	1	HGNC	2505	tolerated(0.2)	benign(0.009)	0.4273	benign,risk_factor	-	1,1	21085187,24033266,21514219,15726497,17327408,18633131,19066394,19131662,19147066,19263529,19330901,19559392,20565774,20827186,22024213,22113576,22769019,23554684,24069534,27415837,22811616,20352109,18773895,18778710,20557968,20638243,22414241,23432218,28642883,19956097,26204230,19622768,22508400,19300490,19609446,8817351,9259273,9398726,10189842,10475192,11098935,11158025,15138458,15301861,154522…	-50	-27	47	4	0	0	0	0	CTLA4
rs231775	2:204732714-204732714	G	missense_variant	MODERATE	CTLA4	ENSG00000163599	Transcript	ENST00000302823.3	protein_coding	1/4	-	-	-	206	49	17	T/A	Acc/Gcc	rs231775,CM970403	1	HGNC	2505	tolerated_low_confidence(0.21)	benign(0.001)	0.4273	benign,risk_factor	-	1,1	21085187,24033266,21514219,15726497,17327408,18633131,19066394,19131662,19147066,19263529,19330901,19559392,20565774,20827186,22024213,22113576,22769019,23554684,24069534,27415837,22811616,20352109,18773895,18778710,20557968,20638243,22414241,23432218,28642883,19956097,26204230,19622768,22508400,19300490,19609446,8817351,9259273,9398726,10189842,10475192,11098935,11158025,15138458,15301861,154522…	-50	-27	47	4	0	0	0	0	CTLA4
rs231775	2:204732714-204732714	G	upstream_gene_variant	MODIFIER	CTLA4	ENSG00000163599	Transcript	ENST00000427473.2	protein_coding	-	-	-	-	-	-	-	-	-	rs231775,CM970403	1	HGNC	2505	-	-	0.4273	benign,risk_factor	-	1,1	21085187,24033266,21514219,15726497,17327408,18633131,19066394,19131662,19147066,19263529,19330901,19559392,20565774,20827186,22024213,22113576,22769019,23554684,24069534,27415837,22811616,20352109,18773895,18778710,20557968,20638243,22414241,23432218,28642883,19956097,26204230,19622768,22508400,19300490,19609446,8817351,9259273,9398726,10189842,10475192,11098935,11158025,15138458,15301861,154522…	-50	-27	47	4	0	0	0	0	CTLA4
rs231775	2:204732714-204732714	G	missense_variant	MODERATE	CTLA4	ENSG00000163599	Transcript	ENST00000472206.1	protein_coding	1/3	-	-	-	49	49	17	T/A	Acc/Gcc	rs231775,CM970403	1	HGNC	2505	tolerated_low_confidence(0.19)	benign(0.006)	0.4273	benign,risk_factor	-	1,1	21085187,24033266,21514219,15726497,17327408,18633131,19066394,19131662,19147066,19263529,19330901,19559392,20565774,20827186,22024213,22113576,22769019,23554684,24069534,27415837,22811616,20352109,18773895,18778710,20557968,20638243,22414241,23432218,28642883,19956097,26204230,19622768,22508400,19300490,19609446,8817351,9259273,9398726,10189842,10475192,11098935,11158025,15138458,15301861,154522…	-50	-27	47	4	0	0	0	0	CTLA4
rs231775	2:204732714-204732714	G	non_coding_transcript_exon_variant	MODIFIER	CTLA4	ENSG00000163599	Transcript	ENST00000487393.1	processed_transcript	1/2	-	-	-	49	-	-	-	-	rs231775,CM970403	1	HGNC	2505	-	-	0.4273	benign,risk_factor	-	1,1	21085187,24033266,21514219,15726497,17327408,18633131,19066394,19131662,19147066,19263529,19330901,19559392,20565774,20827186,22024213,22113576,22769019,23554684,24069534,27415837,22811616,20352109,18773895,18778710,20557968,20638243,22414241,23432218,28642883,19956097,26204230,19622768,22508400,19300490,19609446,8817351,9259273,9398726,10189842,10475192,11098935,11158025,15138458,15301861,154522…	-50	-27	47	4	0	0	0	0	CTLA4
rs1800629	6:31543031-31543031	A	downstream_gene_variant	MODIFIER	LTA	ENSG00000226979	Transcript	ENST00000418386.2	protein_coding	-	-	-	-	-	-	-	-	-	rs1800629,CR941560	1	HGNC	6709	-	-	0.0903	drug_response	-	1,1	21708280,28652652,27247849,20031567,18603647,22701696,25315199,30843750,23946381,21085187,19934104,24281113,21514219,27437086,21606320,26601827,15726497,16617143,16820586,17327408,17355643,17705862,18633131,18676870,19035492,19066394,19131662,19147066,19263529,19330901,19347053,19356949,19478423,19559392,19773451,20112337,20157068,20227257,20417488,20418110,20431935,20473875,20565774,20570482,207…	-	-	-	-	-	-	-	-	-
rs1800629	6:31543031-31543031	A	upstream_gene_variant	MODIFIER	TNF	ENSG00000232810	Transcript	ENST00000449264.2	protein_coding	-	-	-	-	-	-	-	-	-	rs1800629,CR941560	1	HGNC	11892	-	-	0.0903	drug_response	-	1,1	21708280,28652652,27247849,20031567,18603647,22701696,25315199,30843750,23946381,21085187,19934104,24281113,21514219,27437086,21606320,26601827,15726497,16617143,16820586,17327408,17355643,17705862,18633131,18676870,19035492,19066394,19131662,19147066,19263529,19330901,19347053,19356949,19478423,19559392,19773451,20112337,20157068,20227257,20417488,20418110,20431935,20473875,20565774,20570482,207…	-	-	-	-	-	-	-	-	-
rs1800629	6:31543031-31543031	A	downstream_gene_variant	MODIFIER	LTA	ENSG00000226979	Transcript	ENST00000454783.1	protein_coding	-	-	-	-	-	-	-	-	-	rs1800629,CR941560	1	HGNC	6709	-	-	0.0903	drug_response	-	1,1	21708280,28652652,27247849,20031567,18603647,22701696,25315199,30843750,23946381,21085187,19934104,24281113,21514219,27437086,21606320,26601827,15726497,16617143,16820586,17327408,17355643,17705862,18633131,18676870,19035492,19066394,19131662,19147066,19263529,19330901,19347053,19356949,19478423,19559392,19773451,20112337,20157068,20227257,20417488,20418110,20431935,20473875,20565774,20570482,207…	-	-	-	-	-	-	-	-	-
rs1800629	6:31543031-31543031	A	downstream_gene_variant	MODIFIER	LTA	ENSG00000226979	Transcript	ENST00000471842.1	retained_intron	-	-	-	-	-	-	-	-	-	rs1800629,CR941560	1	HGNC	6709	-	-	0.0903	drug_response	-	1,1	21708280,28652652,27247849,20031567,18603647,22701696,25315199,30843750,23946381,21085187,19934104,24281113,21514219,27437086,21606320,26601827,15726497,16617143,16820586,17327408,17355643,17705862,18633131,18676870,19035492,19066394,19131662,19147066,19263529,19330901,19347053,19356949,19478423,19559392,19773451,20112337,20157068,20227257,20417488,20418110,20431935,20473875,20565774,20570482,207…	-	-	-	-	-	-	-	-	-
rs1800629	6:31543031-31543031	A	downstream_gene_variant	MODIFIER	LTA	ENSG00000226979	Transcript	ENST00000489638.1	retained_intron	-	-	-	-	-	-	-	-	-	rs1800629,CR941560	1	HGNC	6709	-	-	0.0903	drug_response	-	1,1	21708280,28652652,27247849,20031567,18603647,22701696,25315199,30843750,23946381,21085187,19934104,24281113,21514219,27437086,21606320,26601827,15726497,16617143,16820586,17327408,17355643,17705862,18633131,18676870,19035492,19066394,19131662,19147066,19263529,19330901,19347053,19356949,19478423,19559392,19773451,20112337,20157068,20227257,20417488,20418110,20431935,20473875,20565774,20570482,207…	-	-	-	-	-	-	-	-	-
rs1800629	6:31543031-31543031	A	regulatory_region_variant	MODIFIER	-	-	RegulatoryFeature	ENSR00001358722	promoter	-	-	-	-	-	-	-	-	-	rs1800629,CR941560	-	-	-	-	-	0.0903	drug_response	-	1,1	21708280,28652652,27247849,20031567,18603647,22701696,25315199,30843750,23946381,21085187,19934104,24281113,21514219,27437086,21606320,26601827,15726497,16617143,16820586,17327408,17355643,17705862,18633131,18676870,19035492,19066394,19131662,19147066,19263529,19330901,19347053,19356949,19478423,19559392,19773451,20112337,20157068,20227257,20417488,20418110,20431935,20473875,20565774,20570482,207…	-	-	-	-	-	-	-	-	-
rs1800629	6:31543031-31543031	A	downstream_gene_variant	MODIFIER	LTA	ENSG00000226979	Transcript	ENST00000418386.2	protein_coding	-	-	-	-	-	-	-	-	-	rs1800629,CR941560	1	HGNC	6709	-	-	0.0903	drug_response	-	1,1	21708280,28652652,27247849,20031567,18603647,22701696,25315199,30843750,23946381,21085187,19934104,24281113,21514219,27437086,21606320,26601827,15726497,16617143,16820586,17327408,17355643,17705862,18633131,18676870,19035492,19066394,19131662,19147066,19263529,19330901,19347053,19356949,19478423,19559392,19773451,20112337,20157068,20227257,20417488,20418110,20431935,20473875,20565774,20570482,207…	-	-	-	-	-	-	-	-	-
rs1800629	6:31543031-31543031	A	upstream_gene_variant	MODIFIER	TNF	ENSG00000232810	Transcript	ENST00000449264.2	protein_coding	-	-	-	-	-	-	-	-	-	rs1800629,CR941560	1	HGNC	11892	-	-	0.0903	drug_response	-	1,1	21708280,28652652,27247849,20031567,18603647,22701696,25315199,30843750,23946381,21085187,19934104,24281113,21514219,27437086,21606320,26601827,15726497,16617143,16820586,17327408,17355643,17705862,18633131,18676870,19035492,19066394,19131662,19147066,19263529,19330901,19347053,19356949,19478423,19559392,19773451,20112337,20157068,20227257,20417488,20418110,20431935,20473875,20565774,20570482,207…	-	-	-	-	-	-	-	-	-
rs1800629	6:31543031-31543031	A	downstream_gene_variant	MODIFIER	LTA	ENSG00000226979	Transcript	ENST00000454783.1	protein_coding	-	-	-	-	-	-	-	-	-	rs1800629,CR941560	1	HGNC	6709	-	-	0.0903	drug_response	-	1,1	21708280,28652652,27247849,20031567,18603647,22701696,25315199,30843750,23946381,21085187,19934104,24281113,21514219,27437086,21606320,26601827,15726497,16617143,16820586,17327408,17355643,17705862,18633131,18676870,19035492,19066394,19131662,19147066,19263529,19330901,19347053,19356949,19478423,19559392,19773451,20112337,20157068,20227257,20417488,20418110,20431935,20473875,20565774,20570482,207…	-	-	-	-	-	-	-	-	-
rs1800629	6:31543031-31543031	A	downstream_gene_variant	MODIFIER	LTA	ENSG00000226979	Transcript	ENST00000471842.1	retained_intron	-	-	-	-	-	-	-	-	-	rs1800629,CR941560	1	HGNC	6709	-	-	0.0903	drug_response	-	1,1	21708280,28652652,27247849,20031567,18603647,22701696,25315199,30843750,23946381,21085187,19934104,24281113,21514219,27437086,21606320,26601827,15726497,16617143,16820586,17327408,17355643,17705862,18633131,18676870,19035492,19066394,19131662,19147066,19263529,19330901,19347053,19356949,19478423,19559392,19773451,20112337,20157068,20227257,20417488,20418110,20431935,20473875,20565774,20570482,207…	-	-	-	-	-	-	-	-	-
rs1800629	6:31543031-31543031	A	downstream_gene_variant	MODIFIER	LTA	ENSG00000226979	Transcript	ENST00000489638.1	retained_intron	-	-	-	-	-	-	-	-	-	rs1800629,CR941560	1	HGNC	6709	-	-	0.0903	drug_response	-	1,1	21708280,28652652,27247849,20031567,18603647,22701696,25315199,30843750,23946381,21085187,19934104,24281113,21514219,27437086,21606320,26601827,15726497,16617143,16820586,17327408,17355643,17705862,18633131,18676870,19035492,19066394,19131662,19147066,19263529,19330901,19347053,19356949,19478423,19559392,19773451,20112337,20157068,20227257,20417488,20418110,20431935,20473875,20565774,20570482,207…	-	-	-	-	-	-	-	-	-
rs1800629	6:31543031-31543031	A	regulatory_region_variant	MODIFIER	-	-	RegulatoryFeature	ENSR00001358722	promoter	-	-	-	-	-	-	-	-	-	rs1800629,CR941560	-	-	-	-	-	0.0903	drug_response	-	1,1	21708280,28652652,27247849,20031567,18603647,22701696,25315199,30843750,23946381,21085187,19934104,24281113,21514219,27437086,21606320,26601827,15726497,16617143,16820586,17327408,17355643,17705862,18633131,18676870,19035492,19066394,19131662,19147066,19263529,19330901,19347053,19356949,19478423,19559392,19773451,20112337,20157068,20227257,20417488,20418110,20431935,20473875,20565774,20570482,207…	-	-	-	-	-	-	-	-	-
rs1800629	HSCHR6_MHC_DBB:31525175-31525175	A	upstream_gene_variant	MODIFIER	TNF	ENSG00000228849	Transcript	ENST00000420425.2	protein_coding	-	-	-	-	-	-	-	-	-	rs1800629	1	HGNC	11892	-	-	0.0903	drug_response	-	1	21708280,28652652,27247849,20031567,18603647,22701696,25315199,30843750,23946381,21085187,19934104,24281113,21514219,27437086,21606320,26601827,15726497,16617143,16820586,17327408,17355643,17705862,18633131,18676870,19035492,19066394,19131662,19147066,19263529,19330901,19347053,19356949,19478423,19559392,19773451,20112337,20157068,20227257,20417488,20418110,20431935,20473875,20565774,20570482,207…	-	-	-	-	-	-	-	-	-
rs1800629	HSCHR6_MHC_DBB:31525175-31525175	A	downstream_gene_variant	MODIFIER	LTA	ENSG00000223919	Transcript	ENST00000432632.1	protein_coding	-	-	-	-	-	-	-	-	-	rs1800629	1	HGNC	6709	-	-	0.0903	drug_response	-	1	21708280,28652652,27247849,20031567,18603647,22701696,25315199,30843750,23946381,21085187,19934104,24281113,21514219,27437086,21606320,26601827,15726497,16617143,16820586,17327408,17355643,17705862,18633131,18676870,19035492,19066394,19131662,19147066,19263529,19330901,19347053,19356949,19478423,19559392,19773451,20112337,20157068,20227257,20417488,20418110,20431935,20473875,20565774,20570482,207…	-	-	-	-	-	-	-	-	-
rs1800629	HSCHR6_MHC_DBB:31525175-31525175	A	downstream_gene_variant	MODIFIER	LTA	ENSG00000223919	Transcript	ENST00000441939.2	protein_coding	-	-	-	-	-	-	-	-	-	rs1800629	1	HGNC	6709	-	-	0.0903	drug_response	-	1	21708280,28652652,27247849,20031567,18603647,22701696,25315199,30843750,23946381,21085187,19934104,24281113,21514219,27437086,21606320,26601827,15726497,16617143,16820586,17327408,17355643,17705862,18633131,18676870,19035492,19066394,19131662,19147066,19263529,19330901,19347053,19356949,19478423,19559392,19773451,20112337,20157068,20227257,20417488,20418110,20431935,20473875,20565774,20570482,207…	-	-	-	-	-	-	-	-	-
rs1800629	HSCHR6_MHC_DBB:31525175-31525175	A	downstream_gene_variant	MODIFIER	LTA	ENSG00000223919	Transcript	ENST00000464821.1	retained_intron	-	-	-	-	-	-	-	-	-	rs1800629	1	HGNC	6709	-	-	0.0903	drug_response	-	1	21708280,28652652,27247849,20031567,18603647,22701696,25315199,30843750,23946381,21085187,19934104,24281113,21514219,27437086,21606320,26601827,15726497,16617143,16820586,17327408,17355643,17705862,18633131,18676870,19035492,19066394,19131662,19147066,19263529,19330901,19347053,19356949,19478423,19559392,19773451,20112337,20157068,20227257,20417488,20418110,20431935,20473875,20565774,20570482,207…	-	-	-	-	-	-	-	-	-
rs1800629	HSCHR6_MHC_DBB:31525175-31525175	A	downstream_gene_variant	MODIFIER	LTA	ENSG00000223919	Transcript	ENST00000487391.1	retained_intron	-	-	-	-	-	-	-	-	-	rs1800629	1	HGNC	6709	-	-	0.0903	drug_response	-	1	21708280,28652652,27247849,20031567,18603647,22701696,25315199,30843750,23946381,21085187,19934104,24281113,21514219,27437086,21606320,26601827,15726497,16617143,16820586,17327408,17355643,17705862,18633131,18676870,19035492,19066394,19131662,19147066,19263529,19330901,19347053,19356949,19478423,19559392,19773451,20112337,20157068,20227257,20417488,20418110,20431935,20473875,20565774,20570482,207…	-	-	-	-	-	-	-	-	-
rs1800629	HSCHR6_MHC_DBB:31525175-31525175	A	downstream_gene_variant	MODIFIER	LTA	ENSG00000223919	Transcript	ENST00000552271.1	protein_coding	-	-	-	-	-	-	-	-	-	rs1800629	1	HGNC	6709	-	-	0.0903	drug_response	-	1	21708280,28652652,27247849,20031567,18603647,22701696,25315199,30843750,23946381,21085187,19934104,24281113,21514219,27437086,21606320,26601827,15726497,16617143,16820586,17327408,17355643,17705862,18633131,18676870,19035492,19066394,19131662,19147066,19263529,19330901,19347053,19356949,19478423,19559392,19773451,20112337,20157068,20227257,20417488,20418110,20431935,20473875,20565774,20570482,207…	-	-	-	-	-	-	-	-	-
rs1800629	HSCHR6_MHC_DBB:31525175-31525175	A	upstream_gene_variant	MODIFIER	TNF	ENSG00000228849	Transcript	ENST00000420425.2	protein_coding	-	-	-	-	-	-	-	-	-	rs1800629	1	HGNC	11892	-	-	0.0903	drug_response	-	1	21708280,28652652,27247849,20031567,18603647,22701696,25315199,30843750,23946381,21085187,19934104,24281113,21514219,27437086,21606320,26601827,15726497,16617143,16820586,17327408,17355643,17705862,18633131,18676870,19035492,19066394,19131662,19147066,19263529,19330901,19347053,19356949,19478423,19559392,19773451,20112337,20157068,20227257,20417488,20418110,20431935,20473875,20565774,20570482,207…	-	-	-	-	-	-	-	-	-
rs1800629	HSCHR6_MHC_DBB:31525175-31525175	A	downstream_gene_variant	MODIFIER	LTA	ENSG00000223919	Transcript	ENST00000432632.1	protein_coding	-	-	-	-	-	-	-	-	-	rs1800629	1	HGNC	6709	-	-	0.0903	drug_response	-	1	21708280,28652652,27247849,20031567,18603647,22701696,25315199,30843750,23946381,21085187,19934104,24281113,21514219,27437086,21606320,26601827,15726497,16617143,16820586,17327408,17355643,17705862,18633131,18676870,19035492,19066394,19131662,19147066,19263529,19330901,19347053,19356949,19478423,19559392,19773451,20112337,20157068,20227257,20417488,20418110,20431935,20473875,20565774,20570482,207…	-	-	-	-	-	-	-	-	-
rs1800629	HSCHR6_MHC_DBB:31525175-31525175	A	downstream_gene_variant	MODIFIER	LTA	ENSG00000223919	Transcript	ENST00000441939.2	protein_coding	-	-	-	-	-	-	-	-	-	rs1800629	1	HGNC	6709	-	-	0.0903	drug_response	-	1	21708280,28652652,27247849,20031567,18603647,22701696,25315199,30843750,23946381,21085187,19934104,24281113,21514219,27437086,21606320,26601827,15726497,16617143,16820586,17327408,17355643,17705862,18633131,18676870,19035492,19066394,19131662,19147066,19263529,19330901,19347053,19356949,19478423,19559392,19773451,20112337,20157068,20227257,20417488,20418110,20431935,20473875,20565774,20570482,207…	-	-	-	-	-	-	-	-	-
rs1800629	HSCHR6_MHC_DBB:31525175-31525175	A	downstream_gene_variant	MODIFIER	LTA	ENSG00000223919	Transcript	ENST00000464821.1	retained_intron	-	-	-	-	-	-	-	-	-	rs1800629	1	HGNC	6709	-	-	0.0903	drug_response	-	1	21708280,28652652,27247849,20031567,18603647,22701696,25315199,30843750,23946381,21085187,19934104,24281113,21514219,27437086,21606320,26601827,15726497,16617143,16820586,17327408,17355643,17705862,18633131,18676870,19035492,19066394,19131662,19147066,19263529,19330901,19347053,19356949,19478423,19559392,19773451,20112337,20157068,20227257,20417488,20418110,20431935,20473875,20565774,20570482,207…	-	-	-	-	-	-	-	-	-
rs1800629	HSCHR6_MHC_DBB:31525175-31525175	A	downstream_gene_variant	MODIFIER	LTA	ENSG00000223919	Transcript	ENST00000487391.1	retained_intron	-	-	-	-	-	-	-	-	-	rs1800629	1	HGNC	6709	-	-	0.0903	drug_response	-	1	21708280,28652652,27247849,20031567,18603647,22701696,25315199,30843750,23946381,21085187,19934104,24281113,21514219,27437086,21606320,26601827,15726497,16617143,16820586,17327408,17355643,17705862,18633131,18676870,19035492,19066394,19131662,19147066,19263529,19330901,19347053,19356949,19478423,19559392,19773451,20112337,20157068,20227257,20417488,20418110,20431935,20473875,20565774,20570482,207…	-	-	-	-	-	-	-	-	-
rs1800629	HSCHR6_MHC_DBB:31525175-31525175	A	downstream_gene_variant	MODIFIER	LTA	ENSG00000223919	Transcript	ENST00000552271.1	protein_coding	-	-	-	-	-	-	-	-	-	rs1800629	1	HGNC	6709	-	-	0.0903	drug_response	-	1	21708280,28652652,27247849,20031567,18603647,22701696,25315199,30843750,23946381,21085187,19934104,24281113,21514219,27437086,21606320,26601827,15726497,16617143,16820586,17327408,17355643,17705862,18633131,18676870,19035492,19066394,19131662,19147066,19263529,19330901,19347053,19356949,19478423,19559392,19773451,20112337,20157068,20227257,20417488,20418110,20431935,20473875,20565774,20570482,207…	-	-	-	-	-	-	-	-	-
rs1800629	HSCHR6_MHC_MANN:31582518-31582518	A	upstream_gene_variant	MODIFIER	TNF	ENSG00000228321	Transcript	ENST00000412275.2	protein_coding	-	-	-	-	-	-	-	-	-	rs1800629	1	HGNC	11892	-	-	0.0903	drug_response	-	1	21708280,28652652,27247849,20031567,18603647,22701696,25315199,30843750,23946381,21085187,19934104,24281113,21514219,27437086,21606320,26601827,15726497,16617143,16820586,17327408,17355643,17705862,18633131,18676870,19035492,19066394,19131662,19147066,19263529,19330901,19347053,19356949,19478423,19559392,19773451,20112337,20157068,20227257,20417488,20418110,20431935,20473875,20565774,20570482,207…	-	-	-	-	-	-	-	-	-
rs1800629	HSCHR6_MHC_MANN:31582518-31582518	A	downstream_gene_variant	MODIFIER	LTA	ENSG00000231408	Transcript	ENST00000436519.1	protein_coding	-	-	-	-	-	-	-	-	-	rs1800629	1	HGNC	6709	-	-	0.0903	drug_response	-	1	21708280,28652652,27247849,20031567,18603647,22701696,25315199,30843750,23946381,21085187,19934104,24281113,21514219,27437086,21606320,26601827,15726497,16617143,16820586,17327408,17355643,17705862,18633131,18676870,19035492,19066394,19131662,19147066,19263529,19330901,19347053,19356949,19478423,19559392,19773451,20112337,20157068,20227257,20417488,20418110,20431935,20473875,20565774,20570482,207…	-	-	-	-	-	-	-	-	-
rs1800629	HSCHR6_MHC_MANN:31582518-31582518	A	downstream_gene_variant	MODIFIER	LTA	ENSG00000231408	Transcript	ENST00000454550.2	protein_coding	-	-	-	-	-	-	-	-	-	rs1800629	1	HGNC	6709	-	-	0.0903	drug_response	-	1	21708280,28652652,27247849,20031567,18603647,22701696,25315199,30843750,23946381,21085187,19934104,24281113,21514219,27437086,21606320,26601827,15726497,16617143,16820586,17327408,17355643,17705862,18633131,18676870,19035492,19066394,19131662,19147066,19263529,19330901,19347053,19356949,19478423,19559392,19773451,20112337,20157068,20227257,20417488,20418110,20431935,20473875,20565774,20570482,207…	-	-	-	-	-	-	-	-	-
rs1800629	HSCHR6_MHC_MANN:31582518-31582518	A	downstream_gene_variant	MODIFIER	LTA	ENSG00000231408	Transcript	ENST00000461499.1	retained_intron	-	-	-	-	-	-	-	-	-	rs1800629	1	HGNC	6709	-	-	0.0903	drug_response	-	1	21708280,28652652,27247849,20031567,18603647,22701696,25315199,30843750,23946381,21085187,19934104,24281113,21514219,27437086,21606320,26601827,15726497,16617143,16820586,17327408,17355643,17705862,18633131,18676870,19035492,19066394,19131662,19147066,19263529,19330901,19347053,19356949,19478423,19559392,19773451,20112337,20157068,20227257,20417488,20418110,20431935,20473875,20565774,20570482,207…	-	-	-	-	-	-	-	-	-
rs1800629	HSCHR6_MHC_MANN:31582518-31582518	A	downstream_gene_variant	MODIFIER	LTA	ENSG00000231408	Transcript	ENST00000479906.1	retained_intron	-	-	-	-	-	-	-	-	-	rs1800629	1	HGNC	6709	-	-	0.0903	drug_response	-	1	21708280,28652652,27247849,20031567,18603647,22701696,25315199,30843750,23946381,21085187,19934104,24281113,21514219,27437086,21606320,26601827,15726497,16617143,16820586,17327408,17355643,17705862,18633131,18676870,19035492,19066394,19131662,19147066,19263529,19330901,19347053,19356949,19478423,19559392,19773451,20112337,20157068,20227257,20417488,20418110,20431935,20473875,20565774,20570482,207…	-	-	-	-	-	-	-	-	-
rs1800629	HSCHR6_MHC_MANN:31582518-31582518	A	downstream_gene_variant	MODIFIER	LTA	ENSG00000231408	Transcript	ENST00000550394.1	protein_coding	-	-	-	-	-	-	-	-	-	rs1800629	1	HGNC	6709	-	-	0.0903	drug_response	-	1	21708280,28652652,27247849,20031567,18603647,22701696,25315199,30843750,23946381,21085187,19934104,24281113,21514219,27437086,21606320,26601827,15726497,16617143,16820586,17327408,17355643,17705862,18633131,18676870,19035492,19066394,19131662,19147066,19263529,19330901,19347053,19356949,19478423,19559392,19773451,20112337,20157068,20227257,20417488,20418110,20431935,20473875,20565774,20570482,207…	-	-	-	-	-	-	-	-	-
rs1800629	HSCHR6_MHC_MANN:31582518-31582518	A	upstream_gene_variant	MODIFIER	TNF	ENSG00000228321	Transcript	ENST00000412275.2	protein_coding	-	-	-	-	-	-	-	-	-	rs1800629	1	HGNC	11892	-	-	0.0903	drug_response	-	1	21708280,28652652,27247849,20031567,18603647,22701696,25315199,30843750,23946381,21085187,19934104,24281113,21514219,27437086,21606320,26601827,15726497,16617143,16820586,17327408,17355643,17705862,18633131,18676870,19035492,19066394,19131662,19147066,19263529,19330901,19347053,19356949,19478423,19559392,19773451,20112337,20157068,20227257,20417488,20418110,20431935,20473875,20565774,20570482,207…	-	-	-	-	-	-	-	-	-
rs1800629	HSCHR6_MHC_MANN:31582518-31582518	A	downstream_gene_variant	MODIFIER	LTA	ENSG00000231408	Transcript	ENST00000436519.1	protein_coding	-	-	-	-	-	-	-	-	-	rs1800629	1	HGNC	6709	-	-	0.0903	drug_response	-	1	21708280,28652652,27247849,20031567,18603647,22701696,25315199,30843750,23946381,21085187,19934104,24281113,21514219,27437086,21606320,26601827,15726497,16617143,16820586,17327408,17355643,17705862,18633131,18676870,19035492,19066394,19131662,19147066,19263529,19330901,19347053,19356949,19478423,19559392,19773451,20112337,20157068,20227257,20417488,20418110,20431935,20473875,20565774,20570482,207…	-	-	-	-	-	-	-	-	-
rs1800629	HSCHR6_MHC_MANN:31582518-31582518	A	downstream_gene_variant	MODIFIER	LTA	ENSG00000231408	Transcript	ENST00000454550.2	protein_coding	-	-	-	-	-	-	-	-	-	rs1800629	1	HGNC	6709	-	-	0.0903	drug_response	-	1	21708280,28652652,27247849,20031567,18603647,22701696,25315199,30843750,23946381,21085187,19934104,24281113,21514219,27437086,21606320,26601827,15726497,16617143,16820586,17327408,17355643,17705862,18633131,18676870,19035492,19066394,19131662,19147066,19263529,19330901,19347053,19356949,19478423,19559392,19773451,20112337,20157068,20227257,20417488,20418110,20431935,20473875,20565774,20570482,207…	-	-	-	-	-	-	-	-	-
rs1800629	HSCHR6_MHC_MANN:31582518-31582518	A	downstream_gene_variant	MODIFIER	LTA	ENSG00000231408	Transcript	ENST00000461499.1	retained_intron	-	-	-	-	-	-	-	-	-	rs1800629	1	HGNC	6709	-	-	0.0903	drug_response	-	1	21708280,28652652,27247849,20031567,18603647,22701696,25315199,30843750,23946381,21085187,19934104,24281113,21514219,27437086,21606320,26601827,15726497,16617143,16820586,17327408,17355643,17705862,18633131,18676870,19035492,19066394,19131662,19147066,19263529,19330901,19347053,19356949,19478423,19559392,19773451,20112337,20157068,20227257,20417488,20418110,20431935,20473875,20565774,20570482,207…	-	-	-	-	-	-	-	-	-
rs1800629	HSCHR6_MHC_MANN:31582518-31582518	A	downstream_gene_variant	MODIFIER	LTA	ENSG00000231408	Transcript	ENST00000479906.1	retained_intron	-	-	-	-	-	-	-	-	-	rs1800629	1	HGNC	6709	-	-	0.0903	drug_response	-	1	21708280,28652652,27247849,20031567,18603647,22701696,25315199,30843750,23946381,21085187,19934104,24281113,21514219,27437086,21606320,26601827,15726497,16617143,16820586,17327408,17355643,17705862,18633131,18676870,19035492,19066394,19131662,19147066,19263529,19330901,19347053,19356949,19478423,19559392,19773451,20112337,20157068,20227257,20417488,20418110,20431935,20473875,20565774,20570482,207…	-	-	-	-	-	-	-	-	-
rs1800629	HSCHR6_MHC_MANN:31582518-31582518	A	downstream_gene_variant	MODIFIER	LTA	ENSG00000231408	Transcript	ENST00000550394.1	protein_coding	-	-	-	-	-	-	-	-	-	rs1800629	1	HGNC	6709	-	-	0.0903	drug_response	-	1	21708280,28652652,27247849,20031567,18603647,22701696,25315199,30843750,23946381,21085187,19934104,24281113,21514219,27437086,21606320,26601827,15726497,16617143,16820586,17327408,17355643,17705862,18633131,18676870,19035492,19066394,19131662,19147066,19263529,19330901,19347053,19356949,19478423,19559392,19773451,20112337,20157068,20227257,20417488,20418110,20431935,20473875,20565774,20570482,207…	-	-	-	-	-	-	-	-	-
rs1800629	HSCHR6_MHC_MCF:31619340-31619340	A	downstream_gene_variant	MODIFIER	LTA	ENSG00000226275	Transcript	ENST00000448630.2	protein_coding	-	-	-	-	-	-	-	-	-	rs1800629	1	HGNC	6709	-	-	0.0903	drug_response	-	1	21708280,28652652,27247849,20031567,18603647,22701696,25315199,30843750,23946381,21085187,19934104,24281113,21514219,27437086,21606320,26601827,15726497,16617143,16820586,17327408,17355643,17705862,18633131,18676870,19035492,19066394,19131662,19147066,19263529,19330901,19347053,19356949,19478423,19559392,19773451,20112337,20157068,20227257,20417488,20418110,20431935,20473875,20565774,20570482,207…	-	-	-	-	-	-	-	-	-
rs1800629	HSCHR6_MHC_MCF:31619340-31619340	A	upstream_gene_variant	MODIFIER	TNF	ENSG00000223952	Transcript	ENST00000448781.2	protein_coding	-	-	-	-	-	-	-	-	-	rs1800629	1	HGNC	11892	-	-	0.0903	drug_response	-	1	21708280,28652652,27247849,20031567,18603647,22701696,25315199,30843750,23946381,21085187,19934104,24281113,21514219,27437086,21606320,26601827,15726497,16617143,16820586,17327408,17355643,17705862,18633131,18676870,19035492,19066394,19131662,19147066,19263529,19330901,19347053,19356949,19478423,19559392,19773451,20112337,20157068,20227257,20417488,20418110,20431935,20473875,20565774,20570482,207…	-	-	-	-	-	-	-	-	-
rs1800629	HSCHR6_MHC_MCF:31619340-31619340	A	downstream_gene_variant	MODIFIER	LTA	ENSG00000226275	Transcript	ENST00000456789.1	protein_coding	-	-	-	-	-	-	-	-	-	rs1800629	1	HGNC	6709	-	-	0.0903	drug_response	-	1	21708280,28652652,27247849,20031567,18603647,22701696,25315199,30843750,23946381,21085187,19934104,24281113,21514219,27437086,21606320,26601827,15726497,16617143,16820586,17327408,17355643,17705862,18633131,18676870,19035492,19066394,19131662,19147066,19263529,19330901,19347053,19356949,19478423,19559392,19773451,20112337,20157068,20227257,20417488,20418110,20431935,20473875,20565774,20570482,207…	-	-	-	-	-	-	-	-	-
rs1800629	HSCHR6_MHC_MCF:31619340-31619340	A	downstream_gene_variant	MODIFIER	LTA	ENSG00000226275	Transcript	ENST00000466460.1	retained_intron	-	-	-	-	-	-	-	-	-	rs1800629	1	HGNC	6709	-	-	0.0903	drug_response	-	1	21708280,28652652,27247849,20031567,18603647,22701696,25315199,30843750,23946381,21085187,19934104,24281113,21514219,27437086,21606320,26601827,15726497,16617143,16820586,17327408,17355643,17705862,18633131,18676870,19035492,19066394,19131662,19147066,19263529,19330901,19347053,19356949,19478423,19559392,19773451,20112337,20157068,20227257,20417488,20418110,20431935,20473875,20565774,20570482,207…	-	-	-	-	-	-	-	-	-
rs1800629	HSCHR6_MHC_MCF:31619340-31619340	A	downstream_gene_variant	MODIFIER	LTA	ENSG00000226275	Transcript	ENST00000468015.1	retained_intron	-	-	-	-	-	-	-	-	-	rs1800629	1	HGNC	6709	-	-	0.0903	drug_response	-	1	21708280,28652652,27247849,20031567,18603647,22701696,25315199,30843750,23946381,21085187,19934104,24281113,21514219,27437086,21606320,26601827,15726497,16617143,16820586,17327408,17355643,17705862,18633131,18676870,19035492,19066394,19131662,19147066,19263529,19330901,19347053,19356949,19478423,19559392,19773451,20112337,20157068,20227257,20417488,20418110,20431935,20473875,20565774,20570482,207…	-	-	-	-	-	-	-	-	-
rs1800629	HSCHR6_MHC_MCF:31619340-31619340	A	downstream_gene_variant	MODIFIER	LTA	ENSG00000226275	Transcript	ENST00000549694.1	protein_coding	-	-	-	-	-	-	-	-	-	rs1800629	1	HGNC	6709	-	-	0.0903	drug_response	-	1	21708280,28652652,27247849,20031567,18603647,22701696,25315199,30843750,23946381,21085187,19934104,24281113,21514219,27437086,21606320,26601827,15726497,16617143,16820586,17327408,17355643,17705862,18633131,18676870,19035492,19066394,19131662,19147066,19263529,19330901,19347053,19356949,19478423,19559392,19773451,20112337,20157068,20227257,20417488,20418110,20431935,20473875,20565774,20570482,207…	-	-	-	-	-	-	-	-	-
rs1800629	HSCHR6_MHC_MCF:31619340-31619340	A	downstream_gene_variant	MODIFIER	LTA	ENSG00000226275	Transcript	ENST00000448630.2	protein_coding	-	-	-	-	-	-	-	-	-	rs1800629	1	HGNC	6709	-	-	0.0903	drug_response	-	1	21708280,28652652,27247849,20031567,18603647,22701696,25315199,30843750,23946381,21085187,19934104,24281113,21514219,27437086,21606320,26601827,15726497,16617143,16820586,17327408,17355643,17705862,18633131,18676870,19035492,19066394,19131662,19147066,19263529,19330901,19347053,19356949,19478423,19559392,19773451,20112337,20157068,20227257,20417488,20418110,20431935,20473875,20565774,20570482,207…	-	-	-	-	-	-	-	-	-
rs1800629	HSCHR6_MHC_MCF:31619340-31619340	A	upstream_gene_variant	MODIFIER	TNF	ENSG00000223952	Transcript	ENST00000448781.2	protein_coding	-	-	-	-	-	-	-	-	-	rs1800629	1	HGNC	11892	-	-	0.0903	drug_response	-	1	21708280,28652652,27247849,20031567,18603647,22701696,25315199,30843750,23946381,21085187,19934104,24281113,21514219,27437086,21606320,26601827,15726497,16617143,16820586,17327408,17355643,17705862,18633131,18676870,19035492,19066394,19131662,19147066,19263529,19330901,19347053,19356949,19478423,19559392,19773451,20112337,20157068,20227257,20417488,20418110,20431935,20473875,20565774,20570482,207…	-	-	-	-	-	-	-	-	-
rs1800629	HSCHR6_MHC_MCF:31619340-31619340	A	downstream_gene_variant	MODIFIER	LTA	ENSG00000226275	Transcript	ENST00000456789.1	protein_coding	-	-	-	-	-	-	-	-	-	rs1800629	1	HGNC	6709	-	-	0.0903	drug_response	-	1	21708280,28652652,27247849,20031567,18603647,22701696,25315199,30843750,23946381,21085187,19934104,24281113,21514219,27437086,21606320,26601827,15726497,16617143,16820586,17327408,17355643,17705862,18633131,18676870,19035492,19066394,19131662,19147066,19263529,19330901,19347053,19356949,19478423,19559392,19773451,20112337,20157068,20227257,20417488,20418110,20431935,20473875,20565774,20570482,207…	-	-	-	-	-	-	-	-	-
rs1800629	HSCHR6_MHC_MCF:31619340-31619340	A	downstream_gene_variant	MODIFIER	LTA	ENSG00000226275	Transcript	ENST00000466460.1	retained_intron	-	-	-	-	-	-	-	-	-	rs1800629	1	HGNC	6709	-	-	0.0903	drug_response	-	1	21708280,28652652,27247849,20031567,18603647,22701696,25315199,30843750,23946381,21085187,19934104,24281113,21514219,27437086,21606320,26601827,15726497,16617143,16820586,17327408,17355643,17705862,18633131,18676870,19035492,19066394,19131662,19147066,19263529,19330901,19347053,19356949,19478423,19559392,19773451,20112337,20157068,20227257,20417488,20418110,20431935,20473875,20565774,20570482,207…	-	-	-	-	-	-	-	-	-
rs1800629	HSCHR6_MHC_MCF:31619340-31619340	A	downstream_gene_variant	MODIFIER	LTA	ENSG00000226275	Transcript	ENST00000468015.1	retained_intron	-	-	-	-	-	-	-	-	-	rs1800629	1	HGNC	6709	-	-	0.0903	drug_response	-	1	21708280,28652652,27247849,20031567,18603647,22701696,25315199,30843750,23946381,21085187,19934104,24281113,21514219,27437086,21606320,26601827,15726497,16617143,16820586,17327408,17355643,17705862,18633131,18676870,19035492,19066394,19131662,19147066,19263529,19330901,19347053,19356949,19478423,19559392,19773451,20112337,20157068,20227257,20417488,20418110,20431935,20473875,20565774,20570482,207…	-	-	-	-	-	-	-	-	-
rs1800629	HSCHR6_MHC_MCF:31619340-31619340	A	downstream_gene_variant	MODIFIER	LTA	ENSG00000226275	Transcript	ENST00000549694.1	protein_coding	-	-	-	-	-	-	-	-	-	rs1800629	1	HGNC	6709	-	-	0.0903	drug_response	-	1	21708280,28652652,27247849,20031567,18603647,22701696,25315199,30843750,23946381,21085187,19934104,24281113,21514219,27437086,21606320,26601827,15726497,16617143,16820586,17327408,17355643,17705862,18633131,18676870,19035492,19066394,19131662,19147066,19263529,19330901,19347053,19356949,19478423,19559392,19773451,20112337,20157068,20227257,20417488,20418110,20431935,20473875,20565774,20570482,207…	-	-	-	-	-	-	-	-	-
rs1800629	HSCHR6_MHC_QBL:31533272-31533272	A	upstream_gene_variant	MODIFIER	TNF	ENSG00000206439	Transcript	ENST00000383496.4	protein_coding	-	-	-	-	-	-	-	-	-	rs1800629	1	HGNC	11892	-	-	0.0903	drug_response	-	1	21708280,28652652,27247849,20031567,18603647,22701696,25315199,30843750,23946381,21085187,19934104,24281113,21514219,27437086,21606320,26601827,15726497,16617143,16820586,17327408,17355643,17705862,18633131,18676870,19035492,19066394,19131662,19147066,19263529,19330901,19347053,19356949,19478423,19559392,19773451,20112337,20157068,20227257,20417488,20418110,20431935,20473875,20565774,20570482,207…	-	-	-	-	-	-	-	-	-
rs1800629	HSCHR6_MHC_QBL:31533272-31533272	A	downstream_gene_variant	MODIFIER	LTA	ENSG00000173503	Transcript	ENST00000383499.2	protein_coding	-	-	-	-	-	-	-	-	-	rs1800629	1	HGNC	6709	-	-	0.0903	drug_response	-	1	21708280,28652652,27247849,20031567,18603647,22701696,25315199,30843750,23946381,21085187,19934104,24281113,21514219,27437086,21606320,26601827,15726497,16617143,16820586,17327408,17355643,17705862,18633131,18676870,19035492,19066394,19131662,19147066,19263529,19330901,19347053,19356949,19478423,19559392,19773451,20112337,20157068,20227257,20417488,20418110,20431935,20473875,20565774,20570482,207…	-	-	-	-	-	-	-	-	-
rs1800629	HSCHR6_MHC_QBL:31533272-31533272	A	downstream_gene_variant	MODIFIER	LTA	ENSG00000173503	Transcript	ENST00000400272.1	protein_coding	-	-	-	-	-	-	-	-	-	rs1800629	1	HGNC	6709	-	-	0.0903	drug_response	-	1	21708280,28652652,27247849,20031567,18603647,22701696,25315199,30843750,23946381,21085187,19934104,24281113,21514219,27437086,21606320,26601827,15726497,16617143,16820586,17327408,17355643,17705862,18633131,18676870,19035492,19066394,19131662,19147066,19263529,19330901,19347053,19356949,19478423,19559392,19773451,20112337,20157068,20227257,20417488,20418110,20431935,20473875,20565774,20570482,207…	-	-	-	-	-	-	-	-	-
rs1800629	HSCHR6_MHC_QBL:31533272-31533272	A	downstream_gene_variant	MODIFIER	LTA	ENSG00000173503	Transcript	ENST00000481446.1	retained_intron	-	-	-	-	-	-	-	-	-	rs1800629	1	HGNC	6709	-	-	0.0903	drug_response	-	1	21708280,28652652,27247849,20031567,18603647,22701696,25315199,30843750,23946381,21085187,19934104,24281113,21514219,27437086,21606320,26601827,15726497,16617143,16820586,17327408,17355643,17705862,18633131,18676870,19035492,19066394,19131662,19147066,19263529,19330901,19347053,19356949,19478423,19559392,19773451,20112337,20157068,20227257,20417488,20418110,20431935,20473875,20565774,20570482,207…	-	-	-	-	-	-	-	-	-
rs1800629	HSCHR6_MHC_QBL:31533272-31533272	A	downstream_gene_variant	MODIFIER	LTA	ENSG00000173503	Transcript	ENST00000498217.1	retained_intron	-	-	-	-	-	-	-	-	-	rs1800629	1	HGNC	6709	-	-	0.0903	drug_response	-	1	21708280,28652652,27247849,20031567,18603647,22701696,25315199,30843750,23946381,21085187,19934104,24281113,21514219,27437086,21606320,26601827,15726497,16617143,16820586,17327408,17355643,17705862,18633131,18676870,19035492,19066394,19131662,19147066,19263529,19330901,19347053,19356949,19478423,19559392,19773451,20112337,20157068,20227257,20417488,20418110,20431935,20473875,20565774,20570482,207…	-	-	-	-	-	-	-	-	-
rs1800629	HSCHR6_MHC_QBL:31533272-31533272	A	downstream_gene_variant	MODIFIER	LTA	ENSG00000173503	Transcript	ENST00000550546.1	protein_coding	-	-	-	-	-	-	-	-	-	rs1800629	1	HGNC	6709	-	-	0.0903	drug_response	-	1	21708280,28652652,27247849,20031567,18603647,22701696,25315199,30843750,23946381,21085187,19934104,24281113,21514219,27437086,21606320,26601827,15726497,16617143,16820586,17327408,17355643,17705862,18633131,18676870,19035492,19066394,19131662,19147066,19263529,19330901,19347053,19356949,19478423,19559392,19773451,20112337,20157068,20227257,20417488,20418110,20431935,20473875,20565774,20570482,207…	-	-	-	-	-	-	-	-	-
rs1800629	HSCHR6_MHC_QBL:31533272-31533272	A	upstream_gene_variant	MODIFIER	TNF	ENSG00000206439	Transcript	ENST00000383496.4	protein_coding	-	-	-	-	-	-	-	-	-	rs1800629	1	HGNC	11892	-	-	0.0903	drug_response	-	1	21708280,28652652,27247849,20031567,18603647,22701696,25315199,30843750,23946381,21085187,19934104,24281113,21514219,27437086,21606320,26601827,15726497,16617143,16820586,17327408,17355643,17705862,18633131,18676870,19035492,19066394,19131662,19147066,19263529,19330901,19347053,19356949,19478423,19559392,19773451,20112337,20157068,20227257,20417488,20418110,20431935,20473875,20565774,20570482,207…	-	-	-	-	-	-	-	-	-
rs1800629	HSCHR6_MHC_QBL:31533272-31533272	A	downstream_gene_variant	MODIFIER	LTA	ENSG00000173503	Transcript	ENST00000383499.2	protein_coding	-	-	-	-	-	-	-	-	-	rs1800629	1	HGNC	6709	-	-	0.0903	drug_response	-	1	21708280,28652652,27247849,20031567,18603647,22701696,25315199,30843750,23946381,21085187,19934104,24281113,21514219,27437086,21606320,26601827,15726497,16617143,16820586,17327408,17355643,17705862,18633131,18676870,19035492,19066394,19131662,19147066,19263529,19330901,19347053,19356949,19478423,19559392,19773451,20112337,20157068,20227257,20417488,20418110,20431935,20473875,20565774,20570482,207…	-	-	-	-	-	-	-	-	-
rs1800629	HSCHR6_MHC_QBL:31533272-31533272	A	downstream_gene_variant	MODIFIER	LTA	ENSG00000173503	Transcript	ENST00000400272.1	protein_coding	-	-	-	-	-	-	-	-	-	rs1800629	1	HGNC	6709	-	-	0.0903	drug_response	-	1	21708280,28652652,27247849,20031567,18603647,22701696,25315199,30843750,23946381,21085187,19934104,24281113,21514219,27437086,21606320,26601827,15726497,16617143,16820586,17327408,17355643,17705862,18633131,18676870,19035492,19066394,19131662,19147066,19263529,19330901,19347053,19356949,19478423,19559392,19773451,20112337,20157068,20227257,20417488,20418110,20431935,20473875,20565774,20570482,207…	-	-	-	-	-	-	-	-	-
rs1800629	HSCHR6_MHC_QBL:31533272-31533272	A	downstream_gene_variant	MODIFIER	LTA	ENSG00000173503	Transcript	ENST00000481446.1	retained_intron	-	-	-	-	-	-	-	-	-	rs1800629	1	HGNC	6709	-	-	0.0903	drug_response	-	1	21708280,28652652,27247849,20031567,18603647,22701696,25315199,30843750,23946381,21085187,19934104,24281113,21514219,27437086,21606320,26601827,15726497,16617143,16820586,17327408,17355643,17705862,18633131,18676870,19035492,19066394,19131662,19147066,19263529,19330901,19347053,19356949,19478423,19559392,19773451,20112337,20157068,20227257,20417488,20418110,20431935,20473875,20565774,20570482,207…	-	-	-	-	-	-	-	-	-
rs1800629	HSCHR6_MHC_QBL:31533272-31533272	A	downstream_gene_variant	MODIFIER	LTA	ENSG00000173503	Transcript	ENST00000498217.1	retained_intron	-	-	-	-	-	-	-	-	-	rs1800629	1	HGNC	6709	-	-	0.0903	drug_response	-	1	21708280,28652652,27247849,20031567,18603647,22701696,25315199,30843750,23946381,21085187,19934104,24281113,21514219,27437086,21606320,26601827,15726497,16617143,16820586,17327408,17355643,17705862,18633131,18676870,19035492,19066394,19131662,19147066,19263529,19330901,19347053,19356949,19478423,19559392,19773451,20112337,20157068,20227257,20417488,20418110,20431935,20473875,20565774,20570482,207…	-	-	-	-	-	-	-	-	-
rs1800629	HSCHR6_MHC_QBL:31533272-31533272	A	downstream_gene_variant	MODIFIER	LTA	ENSG00000173503	Transcript	ENST00000550546.1	protein_coding	-	-	-	-	-	-	-	-	-	rs1800629	1	HGNC	6709	-	-	0.0903	drug_response	-	1	21708280,28652652,27247849,20031567,18603647,22701696,25315199,30843750,23946381,21085187,19934104,24281113,21514219,27437086,21606320,26601827,15726497,16617143,16820586,17327408,17355643,17705862,18633131,18676870,19035492,19066394,19131662,19147066,19263529,19330901,19347053,19356949,19478423,19559392,19773451,20112337,20157068,20227257,20417488,20418110,20431935,20473875,20565774,20570482,207…	-	-	-	-	-	-	-	-	-
rs1800629	HSCHR6_MHC_SSTO:31532974-31532974	A	downstream_gene_variant	MODIFIER	LTA	ENSG00000230279	Transcript	ENST00000412851.2	protein_coding	-	-	-	-	-	-	-	-	-	rs1800629	1	HGNC	6709	-	-	0.0903	drug_response	-	1	21708280,28652652,27247849,20031567,18603647,22701696,25315199,30843750,23946381,21085187,19934104,24281113,21514219,27437086,21606320,26601827,15726497,16617143,16820586,17327408,17355643,17705862,18633131,18676870,19035492,19066394,19131662,19147066,19263529,19330901,19347053,19356949,19478423,19559392,19773451,20112337,20157068,20227257,20417488,20418110,20431935,20473875,20565774,20570482,207…	-	-	-	-	-	-	-	-	-
rs1800629	HSCHR6_MHC_SSTO:31532974-31532974	A	downstream_gene_variant	MODIFIER	LTA	ENSG00000230279	Transcript	ENST00000426845.1	protein_coding	-	-	-	-	-	-	-	-	-	rs1800629	1	HGNC	6709	-	-	0.0903	drug_response	-	1	21708280,28652652,27247849,20031567,18603647,22701696,25315199,30843750,23946381,21085187,19934104,24281113,21514219,27437086,21606320,26601827,15726497,16617143,16820586,17327408,17355643,17705862,18633131,18676870,19035492,19066394,19131662,19147066,19263529,19330901,19347053,19356949,19478423,19559392,19773451,20112337,20157068,20227257,20417488,20418110,20431935,20473875,20565774,20570482,207…	-	-	-	-	-	-	-	-	-
rs1800629	HSCHR6_MHC_SSTO:31532974-31532974	A	upstream_gene_variant	MODIFIER	TNF	ENSG00000230108	Transcript	ENST00000443707.2	protein_coding	-	-	-	-	-	-	-	-	-	rs1800629	1	HGNC	11892	-	-	0.0903	drug_response	-	1	21708280,28652652,27247849,20031567,18603647,22701696,25315199,30843750,23946381,21085187,19934104,24281113,21514219,27437086,21606320,26601827,15726497,16617143,16820586,17327408,17355643,17705862,18633131,18676870,19035492,19066394,19131662,19147066,19263529,19330901,19347053,19356949,19478423,19559392,19773451,20112337,20157068,20227257,20417488,20418110,20431935,20473875,20565774,20570482,207…	-	-	-	-	-	-	-	-	-
rs1800629	HSCHR6_MHC_SSTO:31532974-31532974	A	downstream_gene_variant	MODIFIER	LTA	ENSG00000230279	Transcript	ENST00000464086.1	retained_intron	-	-	-	-	-	-	-	-	-	rs1800629	1	HGNC	6709	-	-	0.0903	drug_response	-	1	21708280,28652652,27247849,20031567,18603647,22701696,25315199,30843750,23946381,21085187,19934104,24281113,21514219,27437086,21606320,26601827,15726497,16617143,16820586,17327408,17355643,17705862,18633131,18676870,19035492,19066394,19131662,19147066,19263529,19330901,19347053,19356949,19478423,19559392,19773451,20112337,20157068,20227257,20417488,20418110,20431935,20473875,20565774,20570482,207…	-	-	-	-	-	-	-	-	-
rs1800629	HSCHR6_MHC_SSTO:31532974-31532974	A	downstream_gene_variant	MODIFIER	LTA	ENSG00000230279	Transcript	ENST00000473355.1	retained_intron	-	-	-	-	-	-	-	-	-	rs1800629	1	HGNC	6709	-	-	0.0903	drug_response	-	1	21708280,28652652,27247849,20031567,18603647,22701696,25315199,30843750,23946381,21085187,19934104,24281113,21514219,27437086,21606320,26601827,15726497,16617143,16820586,17327408,17355643,17705862,18633131,18676870,19035492,19066394,19131662,19147066,19263529,19330901,19347053,19356949,19478423,19559392,19773451,20112337,20157068,20227257,20417488,20418110,20431935,20473875,20565774,20570482,207…	-	-	-	-	-	-	-	-	-
rs1800629	HSCHR6_MHC_SSTO:31532974-31532974	A	downstream_gene_variant	MODIFIER	LTA	ENSG00000230279	Transcript	ENST00000550792.1	protein_coding	-	-	-	-	-	-	-	-	-	rs1800629	1	HGNC	6709	-	-	0.0903	drug_response	-	1	21708280,28652652,27247849,20031567,18603647,22701696,25315199,30843750,23946381,21085187,19934104,24281113,21514219,27437086,21606320,26601827,15726497,16617143,16820586,17327408,17355643,17705862,18633131,18676870,19035492,19066394,19131662,19147066,19263529,19330901,19347053,19356949,19478423,19559392,19773451,20112337,20157068,20227257,20417488,20418110,20431935,20473875,20565774,20570482,207…	-	-	-	-	-	-	-	-	-
rs1800629	HSCHR6_MHC_SSTO:31532974-31532974	A	downstream_gene_variant	MODIFIER	LTA	ENSG00000230279	Transcript	ENST00000412851.2	protein_coding	-	-	-	-	-	-	-	-	-	rs1800629	1	HGNC	6709	-	-	0.0903	drug_response	-	1	21708280,28652652,27247849,20031567,18603647,22701696,25315199,30843750,23946381,21085187,19934104,24281113,21514219,27437086,21606320,26601827,15726497,16617143,16820586,17327408,17355643,17705862,18633131,18676870,19035492,19066394,19131662,19147066,19263529,19330901,19347053,19356949,19478423,19559392,19773451,20112337,20157068,20227257,20417488,20418110,20431935,20473875,20565774,20570482,207…	-	-	-	-	-	-	-	-	-
rs1800629	HSCHR6_MHC_SSTO:31532974-31532974	A	downstream_gene_variant	MODIFIER	LTA	ENSG00000230279	Transcript	ENST00000426845.1	protein_coding	-	-	-	-	-	-	-	-	-	rs1800629	1	HGNC	6709	-	-	0.0903	drug_response	-	1	21708280,28652652,27247849,20031567,18603647,22701696,25315199,30843750,23946381,21085187,19934104,24281113,21514219,27437086,21606320,26601827,15726497,16617143,16820586,17327408,17355643,17705862,18633131,18676870,19035492,19066394,19131662,19147066,19263529,19330901,19347053,19356949,19478423,19559392,19773451,20112337,20157068,20227257,20417488,20418110,20431935,20473875,20565774,20570482,207…	-	-	-	-	-	-	-	-	-
rs1800629	HSCHR6_MHC_SSTO:31532974-31532974	A	upstream_gene_variant	MODIFIER	TNF	ENSG00000230108	Transcript	ENST00000443707.2	protein_coding	-	-	-	-	-	-	-	-	-	rs1800629	1	HGNC	11892	-	-	0.0903	drug_response	-	1	21708280,28652652,27247849,20031567,18603647,22701696,25315199,30843750,23946381,21085187,19934104,24281113,21514219,27437086,21606320,26601827,15726497,16617143,16820586,17327408,17355643,17705862,18633131,18676870,19035492,19066394,19131662,19147066,19263529,19330901,19347053,19356949,19478423,19559392,19773451,20112337,20157068,20227257,20417488,20418110,20431935,20473875,20565774,20570482,207…	-	-	-	-	-	-	-	-	-
rs1800629	HSCHR6_MHC_SSTO:31532974-31532974	A	downstream_gene_variant	MODIFIER	LTA	ENSG00000230279	Transcript	ENST00000464086.1	retained_intron	-	-	-	-	-	-	-	-	-	rs1800629	1	HGNC	6709	-	-	0.0903	drug_response	-	1	21708280,28652652,27247849,20031567,18603647,22701696,25315199,30843750,23946381,21085187,19934104,24281113,21514219,27437086,21606320,26601827,15726497,16617143,16820586,17327408,17355643,17705862,18633131,18676870,19035492,19066394,19131662,19147066,19263529,19330901,19347053,19356949,19478423,19559392,19773451,20112337,20157068,20227257,20417488,20418110,20431935,20473875,20565774,20570482,207…	-	-	-	-	-	-	-	-	-
rs1800629	HSCHR6_MHC_SSTO:31532974-31532974	A	downstream_gene_variant	MODIFIER	LTA	ENSG00000230279	Transcript	ENST00000473355.1	retained_intron	-	-	-	-	-	-	-	-	-	rs1800629	1	HGNC	6709	-	-	0.0903	drug_response	-	1	21708280,28652652,27247849,20031567,18603647,22701696,25315199,30843750,23946381,21085187,19934104,24281113,21514219,27437086,21606320,26601827,15726497,16617143,16820586,17327408,17355643,17705862,18633131,18676870,19035492,19066394,19131662,19147066,19263529,19330901,19347053,19356949,19478423,19559392,19773451,20112337,20157068,20227257,20417488,20418110,20431935,20473875,20565774,20570482,207…	-	-	-	-	-	-	-	-	-
rs1800629	HSCHR6_MHC_SSTO:31532974-31532974	A	downstream_gene_variant	MODIFIER	LTA	ENSG00000230279	Transcript	ENST00000550792.1	protein_coding	-	-	-	-	-	-	-	-	-	rs1800629	1	HGNC	6709	-	-	0.0903	drug_response	-	1	21708280,28652652,27247849,20031567,18603647,22701696,25315199,30843750,23946381,21085187,19934104,24281113,21514219,27437086,21606320,26601827,15726497,16617143,16820586,17327408,17355643,17705862,18633131,18676870,19035492,19066394,19131662,19147066,19263529,19330901,19347053,19356949,19478423,19559392,19773451,20112337,20157068,20227257,20417488,20418110,20431935,20473875,20565774,20570482,207…	-	-	-	-	-	-	-	-	-
rs7412	19:45412079-45412079	T	missense_variant	MODERATE	APOE	ENSG00000130203	Transcript	ENST00000252486.4	protein_coding	4/4	-	-	-	637	526	176	R/C	Cgc/Tgc	rs7412,CM860003	1	HGNC	613	deleterious(0)	probably_damaging(1)	0.0751	other,_risk_factor,pathogenic,drug_response	-	1,1	19802338,19951432,20082485,20838585,21708280,21738485,21862702,22715478,22922093,23050023,23497168,24319689,28577571,17048007,18974842,18603647,24365473,20734064,18216863,19131662,19263529,20565774,21889590,22024213,22380508,24069534,26937653,27589735,22992668,25114068,22022476,27112212,19936222,25073452,30740535,21467728,21894447,23820649,21829380,19913121,29382324,19501493,22676711,19001172,188…	10	0	-39	10	0	0	0	0	APOE
rs7412	19:45412079-45412079	T	missense_variant	MODERATE	APOE	ENSG00000130203	Transcript	ENST00000425718.1	protein_coding	3/3	-	-	-	791	526	176	R/C	Cgc/Tgc	rs7412,CM860003	1	HGNC	613	deleterious(0)	probably_damaging(1)	0.0751	other,_risk_factor,pathogenic,drug_response	-	1,1	19802338,19951432,20082485,20838585,21708280,21738485,21862702,22715478,22922093,23050023,23497168,24319689,28577571,17048007,18974842,18603647,24365473,20734064,18216863,19131662,19263529,20565774,21889590,22024213,22380508,24069534,26937653,27589735,22992668,25114068,22022476,27112212,19936222,25073452,30740535,21467728,21894447,23820649,21829380,19913121,29382324,19501493,22676711,19001172,188…	10	0	-39	10	0	0	0	0	APOE
rs7412	19:45412079-45412079	T	missense_variant	MODERATE	APOE	ENSG00000130203	Transcript	ENST00000434152.1	protein_coding	4/4	-	-	-	661	604	202	R/C	Cgc/Tgc	rs7412,CM860003	1	HGNC	613	deleterious(0)	probably_damaging(0.999)	0.0751	other,_risk_factor,pathogenic,drug_response	-	1,1	19802338,19951432,20082485,20838585,21708280,21738485,21862702,22715478,22922093,23050023,23497168,24319689,28577571,17048007,18974842,18603647,24365473,20734064,18216863,19131662,19263529,20565774,21889590,22024213,22380508,24069534,26937653,27589735,22992668,25114068,22022476,27112212,19936222,25073452,30740535,21467728,21894447,23820649,21829380,19913121,29382324,19501493,22676711,19001172,188…	10	0	-39	10	0	0	0	0	APOE
rs7412	19:45412079-45412079	T	missense_variant	MODERATE	APOE	ENSG00000130203	Transcript	ENST00000446996.1	protein_coding	4/4	-	-	-	615	526	176	R/C	Cgc/Tgc	rs7412,CM860003	1	HGNC	613	deleterious(0)	probably_damaging(1)	0.0751	other,_risk_factor,pathogenic,drug_response	-	1,1	19802338,19951432,20082485,20838585,21708280,21738485,21862702,22715478,22922093,23050023,23497168,24319689,28577571,17048007,18974842,18603647,24365473,20734064,18216863,19131662,19263529,20565774,21889590,22024213,22380508,24069534,26937653,27589735,22992668,25114068,22022476,27112212,19936222,25073452,30740535,21467728,21894447,23820649,21829380,19913121,29382324,19501493,22676711,19001172,188…	10	0	-39	10	0	0	0	0	APOE
rs7412	19:45412079-45412079	T	downstream_gene_variant	MODIFIER	APOE	ENSG00000130203	Transcript	ENST00000485628.2	retained_intron	-	-	-	-	-	-	-	-	-	rs7412,CM860003	1	HGNC	613	-	-	0.0751	other,_risk_factor,pathogenic,drug_response	-	1,1	19802338,19951432,20082485,20838585,21708280,21738485,21862702,22715478,22922093,23050023,23497168,24319689,28577571,17048007,18974842,18603647,24365473,20734064,18216863,19131662,19263529,20565774,21889590,22024213,22380508,24069534,26937653,27589735,22992668,25114068,22022476,27112212,19936222,25073452,30740535,21467728,21894447,23820649,21829380,19913121,29382324,19501493,22676711,19001172,188…	10	0	-39	10	0	0	0	0	APOE
rs1800872	1:206946407-206946407	G	upstream_gene_variant	MODIFIER	IL10	ENSG00000136634	Transcript	ENST00000367099.3	retained_intron	-	-	-	-	-	-	-	-	-	rs1800872,CR003842	-1	HGNC	5962	-	-	0.5651	protective,risk_factor	-	1,1	21708280,28652652,27247849,20031567,21085187,19934104,24281113,28827732,15726497,16820586,16905295,17327408,17355643,17665434,17705862,18633131,18676870,19066394,19131662,19330901,19347053,19559392,19773451,20112337,20196868,20406895,20418110,20473875,20565774,20811626,20827186,21160427,21178102,21333900,21483748,22024213,22113576,22144535,22230215,22479352,22649680,22769019,22818022,23316245,233…	-	-	-	-	-	-	-	-	-
rs1800872	1:206946407-206946407	G	upstream_gene_variant	MODIFIER	IL10	ENSG00000136634	Transcript	ENST00000423557.1	protein_coding	-	-	-	-	-	-	-	-	-	rs1800872,CR003842	-1	HGNC	5962	-	-	0.5651	protective,risk_factor	-	1,1	21708280,28652652,27247849,20031567,21085187,19934104,24281113,28827732,15726497,16820586,16905295,17327408,17355643,17665434,17705862,18633131,18676870,19066394,19131662,19330901,19347053,19559392,19773451,20112337,20196868,20406895,20418110,20473875,20565774,20811626,20827186,21160427,21178102,21333900,21483748,22024213,22113576,22144535,22230215,22479352,22649680,22769019,22818022,23316245,233…	-	-	-	-	-	-	-	-	-
rs1800872	1:206946407-206946407	G	upstream_gene_variant	MODIFIER	IL10	ENSG00000136634	Transcript	ENST00000471071.1	processed_transcript	-	-	-	-	-	-	-	-	-	rs1800872,CR003842	-1	HGNC	5962	-	-	0.5651	protective,risk_factor	-	1,1	21708280,28652652,27247849,20031567,21085187,19934104,24281113,28827732,15726497,16820586,16905295,17327408,17355643,17665434,17705862,18633131,18676870,19066394,19131662,19330901,19347053,19559392,19773451,20112337,20196868,20406895,20418110,20473875,20565774,20811626,20827186,21160427,21178102,21333900,21483748,22024213,22113576,22144535,22230215,22479352,22649680,22769019,22818022,23316245,233…	-	-	-	-	-	-	-	-	-
rs20541	5:131995964-131995964	G	missense_variant	MODERATE	IL13	ENSG00000169194	Transcript	ENST00000304506.3	protein_coding	4/4	-	-	-	445	431	144	Q/R	cAg/cGg	rs20541,CM000405	1	HGNC	5973	tolerated(0.28)	benign(0)	0.73	risk_factor	-	1,1	21708280,21995669,22357570,15726497,17327408,17355643,17705862,18633131,18676870,19066394,19356949,19773451,20112337,20406895,20417488,20418110,20811626,21333900,22113576,22844404,24069534,24502445,27725770,30206443,30826601,21315679,21867552,22957039,23144702,26870349,23663310,19956101,19956106,16449530,18687755,19956109,20952689,22180854,22376040,24917882,19169254,21246217,26040912,20953190,238…	-19	2	0	-47	0	0	0	0	IL13
rs20541	5:131995964-131995964	G	upstream_gene_variant	MODIFIER	AC004041.2	ENSG00000223442	Transcript	ENST00000417516.1	antisense	-	-	-	-	-	-	-	-	-	rs20541,CM000405	-1	Clone_based_vega_gene	-	-	-	0.73	risk_factor	-	1,1	21708280,21995669,22357570,15726497,17327408,17355643,17705862,18633131,18676870,19066394,19356949,19773451,20112337,20406895,20417488,20418110,20811626,21333900,22113576,22844404,24069534,24502445,27725770,30206443,30826601,21315679,21867552,22957039,23144702,26870349,23663310,19956101,19956106,16449530,18687755,19956109,20952689,22180854,22376040,24917882,19169254,21246217,26040912,20953190,238…	-19	2	0	-47	0	0	0	0	IL13
rs20541	5:131995964-131995964	G	intron_variant,non_coding_transcript_variant	MODIFIER	AC004041.2	ENSG00000223442	Transcript	ENST00000435042.1	antisense	-	2021-03-01	-	-	-	-	-	-	-	rs20541,CM000405	-1	Clone_based_vega_gene	-	-	-	0.73	risk_factor	-	1,1	21708280,21995669,22357570,15726497,17327408,17355643,17705862,18633131,18676870,19066394,19356949,19773451,20112337,20406895,20417488,20418110,20811626,21333900,22113576,22844404,24069534,24502445,27725770,30206443,30826601,21315679,21867552,22957039,23144702,26870349,23663310,19956101,19956106,16449530,18687755,19956109,20952689,22180854,22376040,24917882,19169254,21246217,26040912,20953190,238…	-19	2	0	-47	0	0	0	0	IL13
rs20541	5:131995964-131995964	G	upstream_gene_variant	MODIFIER	AC004041.2	ENSG00000223442	Transcript	ENST00000458509.1	antisense	-	-	-	-	-	-	-	-	-	rs20541,CM000405	-1	Clone_based_vega_gene	-	-	-	0.73	risk_factor	-	1,1	21708280,21995669,22357570,15726497,17327408,17355643,17705862,18633131,18676870,19066394,19356949,19773451,20112337,20406895,20417488,20418110,20811626,21333900,22113576,22844404,24069534,24502445,27725770,30206443,30826601,21315679,21867552,22957039,23144702,26870349,23663310,19956101,19956106,16449530,18687755,19956109,20952689,22180854,22376040,24917882,19169254,21246217,26040912,20953190,238…	-19	2	0	-47	0	0	0	0	IL13
rs20541	5:131995964-131995964	G	non_coding_transcript_exon_variant	MODIFIER	IL13	ENSG00000169194	Transcript	ENST00000459878.1	processed_transcript	5/5	-	-	-	435	-	-	-	-	rs20541,CM000405	1	HGNC	5973	-	-	0.73	risk_factor	-	1,1	21708280,21995669,22357570,15726497,17327408,17355643,17705862,18633131,18676870,19066394,19356949,19773451,20112337,20406895,20417488,20418110,20811626,21333900,22113576,22844404,24069534,24502445,27725770,30206443,30826601,21315679,21867552,22957039,23144702,26870349,23663310,19956101,19956106,16449530,18687755,19956109,20952689,22180854,22376040,24917882,19169254,21246217,26040912,20953190,238…	-19	2	0	-47	0	0	0	0	IL13
rs20541	5:131995964-131995964	G	non_coding_transcript_exon_variant	MODIFIER	IL13	ENSG00000169194	Transcript	ENST00000462480.1	retained_intron	3/3	-	-	-	1502	-	-	-	-	rs20541,CM000405	1	HGNC	5973	-	-	0.73	risk_factor	-	1,1	21708280,21995669,22357570,15726497,17327408,17355643,17705862,18633131,18676870,19066394,19356949,19773451,20112337,20406895,20417488,20418110,20811626,21333900,22113576,22844404,24069534,24502445,27725770,30206443,30826601,21315679,21867552,22957039,23144702,26870349,23663310,19956101,19956106,16449530,18687755,19956109,20952689,22180854,22376040,24917882,19169254,21246217,26040912,20953190,238…	-19	2	0	-47	0	0	0	0	IL13
rs20541	5:131995964-131995964	G	non_coding_transcript_exon_variant	MODIFIER	IL13	ENSG00000169194	Transcript	ENST00000468334.1	processed_transcript	5/5	-	-	-	804	-	-	-	-	rs20541,CM000405	1	HGNC	5973	-	-	0.73	risk_factor	-	1,1	21708280,21995669,22357570,15726497,17327408,17355643,17705862,18633131,18676870,19066394,19356949,19773451,20112337,20406895,20417488,20418110,20811626,21333900,22113576,22844404,24069534,24502445,27725770,30206443,30826601,21315679,21867552,22957039,23144702,26870349,23663310,19956101,19956106,16449530,18687755,19956109,20952689,22180854,22376040,24917882,19169254,21246217,26040912,20953190,238…	-19	2	0	-47	0	0	0	0	IL13
rs20541	5:131995964-131995964	G	non_coding_transcript_exon_variant	MODIFIER	IL13	ENSG00000169194	Transcript	ENST00000487267.1	processed_transcript	6/6	-	-	-	602	-	-	-	-	rs20541,CM000405	1	HGNC	5973	-	-	0.73	risk_factor	-	1,1	21708280,21995669,22357570,15726497,17327408,17355643,17705862,18633131,18676870,19066394,19356949,19773451,20112337,20406895,20417488,20418110,20811626,21333900,22113576,22844404,24069534,24502445,27725770,30206443,30826601,21315679,21867552,22957039,23144702,26870349,23663310,19956101,19956106,16449530,18687755,19956109,20952689,22180854,22376040,24917882,19169254,21246217,26040912,20953190,238…	-19	2	0	-47	0	0	0	0	IL13
rs20541	5:131995964-131995964	G	missense_variant	MODERATE	IL13	ENSG00000169194	Transcript	ENST00000304506.3	protein_coding	4/4	-	-	-	445	431	144	Q/R	cAg/cGg	rs20541,CM000405	1	HGNC	5973	tolerated(0.28)	benign(0)	0.73	risk_factor	-	1,1	21708280,21995669,22357570,15726497,17327408,17355643,17705862,18633131,18676870,19066394,19356949,19773451,20112337,20406895,20417488,20418110,20811626,21333900,22113576,22844404,24069534,24502445,27725770,30206443,30826601,21315679,21867552,22957039,23144702,26870349,23663310,19956101,19956106,16449530,18687755,19956109,20952689,22180854,22376040,24917882,19169254,21246217,26040912,20953190,238…	-19	2	0	-47	0	0	0	0	IL13
rs20541	5:131995964-131995964	G	upstream_gene_variant	MODIFIER	AC004041.2	ENSG00000223442	Transcript	ENST00000417516.1	antisense	-	-	-	-	-	-	-	-	-	rs20541,CM000405	-1	Clone_based_vega_gene	-	-	-	0.73	risk_factor	-	1,1	21708280,21995669,22357570,15726497,17327408,17355643,17705862,18633131,18676870,19066394,19356949,19773451,20112337,20406895,20417488,20418110,20811626,21333900,22113576,22844404,24069534,24502445,27725770,30206443,30826601,21315679,21867552,22957039,23144702,26870349,23663310,19956101,19956106,16449530,18687755,19956109,20952689,22180854,22376040,24917882,19169254,21246217,26040912,20953190,238…	-19	2	0	-47	0	0	0	0	IL13
rs20541	5:131995964-131995964	G	intron_variant,non_coding_transcript_variant	MODIFIER	AC004041.2	ENSG00000223442	Transcript	ENST00000435042.1	antisense	-	2021-03-01	-	-	-	-	-	-	-	rs20541,CM000405	-1	Clone_based_vega_gene	-	-	-	0.73	risk_factor	-	1,1	21708280,21995669,22357570,15726497,17327408,17355643,17705862,18633131,18676870,19066394,19356949,19773451,20112337,20406895,20417488,20418110,20811626,21333900,22113576,22844404,24069534,24502445,27725770,30206443,30826601,21315679,21867552,22957039,23144702,26870349,23663310,19956101,19956106,16449530,18687755,19956109,20952689,22180854,22376040,24917882,19169254,21246217,26040912,20953190,238…	-19	2	0	-47	0	0	0	0	IL13
rs20541	5:131995964-131995964	G	upstream_gene_variant	MODIFIER	AC004041.2	ENSG00000223442	Transcript	ENST00000458509.1	antisense	-	-	-	-	-	-	-	-	-	rs20541,CM000405	-1	Clone_based_vega_gene	-	-	-	0.73	risk_factor	-	1,1	21708280,21995669,22357570,15726497,17327408,17355643,17705862,18633131,18676870,19066394,19356949,19773451,20112337,20406895,20417488,20418110,20811626,21333900,22113576,22844404,24069534,24502445,27725770,30206443,30826601,21315679,21867552,22957039,23144702,26870349,23663310,19956101,19956106,16449530,18687755,19956109,20952689,22180854,22376040,24917882,19169254,21246217,26040912,20953190,238…	-19	2	0	-47	0	0	0	0	IL13
rs20541	5:131995964-131995964	G	non_coding_transcript_exon_variant	MODIFIER	IL13	ENSG00000169194	Transcript	ENST00000459878.1	processed_transcript	5/5	-	-	-	435	-	-	-	-	rs20541,CM000405	1	HGNC	5973	-	-	0.73	risk_factor	-	1,1	21708280,21995669,22357570,15726497,17327408,17355643,17705862,18633131,18676870,19066394,19356949,19773451,20112337,20406895,20417488,20418110,20811626,21333900,22113576,22844404,24069534,24502445,27725770,30206443,30826601,21315679,21867552,22957039,23144702,26870349,23663310,19956101,19956106,16449530,18687755,19956109,20952689,22180854,22376040,24917882,19169254,21246217,26040912,20953190,238…	-19	2	0	-47	0	0	0	0	IL13
rs20541	5:131995964-131995964	G	non_coding_transcript_exon_variant	MODIFIER	IL13	ENSG00000169194	Transcript	ENST00000462480.1	retained_intron	3/3	-	-	-	1502	-	-	-	-	rs20541,CM000405	1	HGNC	5973	-	-	0.73	risk_factor	-	1,1	21708280,21995669,22357570,15726497,17327408,17355643,17705862,18633131,18676870,19066394,19356949,19773451,20112337,20406895,20417488,20418110,20811626,21333900,22113576,22844404,24069534,24502445,27725770,30206443,30826601,21315679,21867552,22957039,23144702,26870349,23663310,19956101,19956106,16449530,18687755,19956109,20952689,22180854,22376040,24917882,19169254,21246217,26040912,20953190,238…	-19	2	0	-47	0	0	0	0	IL13
rs20541	5:131995964-131995964	G	non_coding_transcript_exon_variant	MODIFIER	IL13	ENSG00000169194	Transcript	ENST00000468334.1	processed_transcript	5/5	-	-	-	804	-	-	-	-	rs20541,CM000405	1	HGNC	5973	-	-	0.73	risk_factor	-	1,1	21708280,21995669,22357570,15726497,17327408,17355643,17705862,18633131,18676870,19066394,19356949,19773451,20112337,20406895,20417488,20418110,20811626,21333900,22113576,22844404,24069534,24502445,27725770,30206443,30826601,21315679,21867552,22957039,23144702,26870349,23663310,19956101,19956106,16449530,18687755,19956109,20952689,22180854,22376040,24917882,19169254,21246217,26040912,20953190,238…	-19	2	0	-47	0	0	0	0	IL13
rs20541	5:131995964-131995964	G	non_coding_transcript_exon_variant	MODIFIER	IL13	ENSG00000169194	Transcript	ENST00000487267.1	processed_transcript	6/6	-	-	-	602	-	-	-	-	rs20541,CM000405	1	HGNC	5973	-	-	0.73	risk_factor	-	1,1	21708280,21995669,22357570,15726497,17327408,17355643,17705862,18633131,18676870,19066394,19356949,19773451,20112337,20406895,20417488,20418110,20811626,21333900,22113576,22844404,24069534,24502445,27725770,30206443,30826601,21315679,21867552,22957039,23144702,26870349,23663310,19956101,19956106,16449530,18687755,19956109,20952689,22180854,22376040,24917882,19169254,21246217,26040912,20953190,238…	-19	2	0	-47	0	0	0	0	IL13
rs429358	19:45411941-45411941	C	missense_variant	MODERATE	APOE	ENSG00000130203	Transcript	ENST00000252486.4	protein_coding	4/4	-	-	-	499	388	130	C/R	Tgc/Cgc	rs429358,CM900020	1	HGNC	613	tolerated(1)	benign(0.001)	0.1506	risk_factor,pathogenic,drug_response,association,other,_risk_factor	-	1,1	18196181,19951432,20082485,21708280,21738485,21862702,22922093,23050023,23497168,24319689,17048007,18974842,18603647,18216863,19131662,19263529,20565774,21889590,22024213,22380508,24069534,26937653,27589735,25114068,22022476,27112212,19936222,25073452,21467728,21894447,23820649,21829380,19913121,29382324,19501493,18574025,22676711,19001172,18823527,19734902,20460622,21379329,21547229,24670887,256…	36	18	11	-2	0	0	0	0	APOE
rs429358	19:45411941-45411941	C	downstream_gene_variant	MODIFIER	TOMM40	ENSG00000130204	Transcript	ENST00000252487.5	protein_coding	-	-	-	-	-	-	-	-	-	rs429358,CM900020	1	HGNC	18001	-	-	0.1506	risk_factor,pathogenic,drug_response,association,other,_risk_factor	-	1,1	18196181,19951432,20082485,21708280,21738485,21862702,22922093,23050023,23497168,24319689,17048007,18974842,18603647,18216863,19131662,19263529,20565774,21889590,22024213,22380508,24069534,26937653,27589735,25114068,22022476,27112212,19936222,25073452,21467728,21894447,23820649,21829380,19913121,29382324,19501493,18574025,22676711,19001172,18823527,19734902,20460622,21379329,21547229,24670887,256…	36	18	11	-2	0	0	0	0	APOE
rs429358	19:45411941-45411941	C	missense_variant	MODERATE	APOE	ENSG00000130203	Transcript	ENST00000425718.1	protein_coding	3/3	-	-	-	653	388	130	C/R	Tgc/Cgc	rs429358,CM900020	1	HGNC	613	tolerated(1)	benign(0.001)	0.1506	risk_factor,pathogenic,drug_response,association,other,_risk_factor	-	1,1	18196181,19951432,20082485,21708280,21738485,21862702,22922093,23050023,23497168,24319689,17048007,18974842,18603647,18216863,19131662,19263529,20565774,21889590,22024213,22380508,24069534,26937653,27589735,25114068,22022476,27112212,19936222,25073452,21467728,21894447,23820649,21829380,19913121,29382324,19501493,18574025,22676711,19001172,18823527,19734902,20460622,21379329,21547229,24670887,256…	36	18	11	-2	0	0	0	0	APOE
rs429358	19:45411941-45411941	C	missense_variant	MODERATE	APOE	ENSG00000130203	Transcript	ENST00000434152.1	protein_coding	4/4	-	-	-	523	466	156	C/R	Tgc/Cgc	rs429358,CM900020	1	HGNC	613	tolerated(1)	benign(0)	0.1506	risk_factor,pathogenic,drug_response,association,other,_risk_factor	-	1,1	18196181,19951432,20082485,21708280,21738485,21862702,22922093,23050023,23497168,24319689,17048007,18974842,18603647,18216863,19131662,19263529,20565774,21889590,22024213,22380508,24069534,26937653,27589735,25114068,22022476,27112212,19936222,25073452,21467728,21894447,23820649,21829380,19913121,29382324,19501493,18574025,22676711,19001172,18823527,19734902,20460622,21379329,21547229,24670887,256…	36	18	11	-2	0	0	0	0	APOE
rs429358	19:45411941-45411941	C	missense_variant	MODERATE	APOE	ENSG00000130203	Transcript	ENST00000446996.1	protein_coding	4/4	-	-	-	477	388	130	C/R	Tgc/Cgc	rs429358,CM900020	1	HGNC	613	tolerated(1)	benign(0.001)	0.1506	risk_factor,pathogenic,drug_response,association,other,_risk_factor	-	1,1	18196181,19951432,20082485,21708280,21738485,21862702,22922093,23050023,23497168,24319689,17048007,18974842,18603647,18216863,19131662,19263529,20565774,21889590,22024213,22380508,24069534,26937653,27589735,25114068,22022476,27112212,19936222,25073452,21467728,21894447,23820649,21829380,19913121,29382324,19501493,18574025,22676711,19001172,18823527,19734902,20460622,21379329,21547229,24670887,256…	36	18	11	-2	0	0	0	0	APOE
rs429358	19:45411941-45411941	C	downstream_gene_variant	MODIFIER	APOE	ENSG00000130203	Transcript	ENST00000485628.2	retained_intron	-	-	-	-	-	-	-	-	-	rs429358,CM900020	1	HGNC	613	-	-	0.1506	risk_factor,pathogenic,drug_response,association,other,_risk_factor	-	1,1	18196181,19951432,20082485,21708280,21738485,21862702,22922093,23050023,23497168,24319689,17048007,18974842,18603647,18216863,19131662,19263529,20565774,21889590,22024213,22380508,24069534,26937653,27589735,25114068,22022476,27112212,19936222,25073452,21467728,21894447,23820649,21829380,19913121,29382324,19501493,18574025,22676711,19001172,18823527,19734902,20460622,21379329,21547229,24670887,256…	36	18	11	-2	0	0	0	0	APOE
rs429358	19:45411941-45411941	C	downstream_gene_variant	MODIFIER	TOMM40	ENSG00000130204	Transcript	ENST00000592434.1	protein_coding	-	-	-	-	-	-	-	-	-	rs429358,CM900020	1	HGNC	18001	-	-	0.1506	risk_factor,pathogenic,drug_response,association,other,_risk_factor	-	1,1	18196181,19951432,20082485,21708280,21738485,21862702,22922093,23050023,23497168,24319689,17048007,18974842,18603647,18216863,19131662,19263529,20565774,21889590,22024213,22380508,24069534,26937653,27589735,25114068,22022476,27112212,19936222,25073452,21467728,21894447,23820649,21829380,19913121,29382324,19501493,18574025,22676711,19001172,18823527,19734902,20460622,21379329,21547229,24670887,256…	36	18	11	-2	0	0	0	0	APOE

## Sheet: Table S6 Th17 genes
List of genes in the KEGG Th17 cell differentiation pathway hsa04659 from https://www.genome.jp/dbget-bin/www_bget?pathway+hsa04659 accessed 5th Jan 2021
Entrez ID	Symbol	Gene name
3553	IL1B	interleukin 1 beta [KO:K04519]
3554	IL1R1	interleukin 1 receptor type 1 [KO:K04386]
3556	IL1RAP	interleukin 1 receptor accessory protein [KO:K04723]
5600	MAPK11	mitogen-activated protein kinase 11 [KO:K04441] [EC:2.7.11.24]
6300	MAPK12	mitogen-activated protein kinase 12 [KO:K04441] [EC:2.7.11.24]
5603	MAPK13	mitogen-activated protein kinase 13 [KO:K04441] [EC:2.7.11.24]
1432	MAPK14	mitogen-activated protein kinase 14 [KO:K04441] [EC:2.7.11.24]
2475	MTOR	mechanistic target of rapamycin kinase [KO:K07203] [EC:2.7.11.1]
3662	IRF4	interferon regulatory factor 4 [KO:K09445]
7040	TGFB1	transforming growth factor beta 1 [KO:K13375]
7046	TGFBR1	transforming growth factor beta receptor 1 [KO:K04674] [EC:2.7.11.30]
7048	TGFBR2	transforming growth factor beta receptor 2 [KO:K04388] [EC:2.7.11.30]
4087	SMAD2	SMAD family member 2 [KO:K04500]
4088	SMAD3	SMAD family member 3 [KO:K23605]
4089	SMAD4	SMAD family member 4 [KO:K04501]
59067	IL21	interleukin 21 [KO:K05434]
50615	IL21R	interleukin 21 receptor [KO:K05075]
3561	IL2RG	interleukin 2 receptor subunit gamma [KO:K05070]
3716	JAK1	Janus kinase 1 [KO:K11217] [EC:2.7.10.2]
3718	JAK3	Janus kinase 3 [KO:K11218] [EC:2.7.10.2]
3569	IL6	interleukin 6 [KO:K05405]
3570	IL6R	interleukin 6 receptor [KO:K05055]
3572	IL6ST	interleukin 6 signal transducer [KO:K05060]
3717	JAK2	Janus kinase 2 [KO:K04447] [EC:2.7.10.2]
51561	IL23A	interleukin 23 subunit alpha [KO:K05426]
149233	IL23R	interleukin 23 receptor [KO:K05065]
3594	IL12RB1	interleukin 12 receptor subunit beta 1 [KO:K05063]
7297	TYK2	tyrosine kinase 2 [KO:K11219] [EC:2.7.10.2]
6774	STAT3	signal transducer and activator of transcription 3 [KO:K04692]
6097	RORC	RAR related orphan receptor C [KO:K08534]
6095	RORA	RAR related orphan receptor A [KO:K08532]
3091	HIF1A	hypoxia inducible factor 1 subunit alpha [KO:K08268]
3320	HSP90AA1	heat shock protein 90 alpha family class A member 1 [KO:K04079]
3326	HSP90AB1	heat shock protein 90 alpha family class B member 1 [KO:K04079]
196	AHR	aryl hydrocarbon receptor [KO:K09093]
3605	IL17A	interleukin 17A [KO:K05489]
112744	IL17F	interleukin 17F [KO:K05494]
50616	IL22	interleukin 22 [KO:K05445]
3108	HLA-DMA	major histocompatibility complex, class II, DM alpha [KO:K06752]
3109	HLA-DMB	major histocompatibility complex, class II, DM beta [KO:K06752]
3111	HLA-DOA	major histocompatibility complex, class II, DO alpha [KO:K06752]
3112	HLA-DOB	major histocompatibility complex, class II, DO beta [KO:K06752]
3113	HLA-DPA1	major histocompatibility complex, class II, DP alpha 1 [KO:K06752]
3115	HLA-DPB1	major histocompatibility complex, class II, DP beta 1 [KO:K06752]
3117	HLA-DQA1	major histocompatibility complex, class II, DQ alpha 1 [KO:K06752]
3118	HLA-DQA2	major histocompatibility complex, class II, DQ alpha 2 [KO:K06752]
3119	HLA-DQB1	major histocompatibility complex, class II, DQ beta 1 [KO:K06752]
3122	HLA-DRA	major histocompatibility complex, class II, DR alpha [KO:K06752]
3123	HLA-DRB1	major histocompatibility complex, class II, DR beta 1 [KO:K06752]
3125	HLA-DRB3	major histocompatibility complex, class II, DR beta 3 [KO:K06752]
3126	HLA-DRB4	major histocompatibility complex, class II, DR beta 4 [KO:K06752]
3127	HLA-DRB5	major histocompatibility complex, class II, DR beta 5 [KO:K06752]
920	CD4	CD4 molecule [KO:K06454]
3932	LCK	LCK proto-oncogene, Src family tyrosine kinase [KO:K05856] [EC:2.7.10.2]
916	CD3E	CD3e molecule [KO:K06451]
917	CD3G	CD3g molecule [KO:K06452]
919	CD247	CD247 molecule [KO:K06453]
915	CD3D	CD3d molecule [KO:K06450]
7535	ZAP70	zeta chain of T cell receptor associated protein kinase 70 [KO:K07360] [EC:2.7.10.2]
27040	LAT	linker for activation of T cells [KO:K07362]
5335	PLCG1	phospholipase C gamma 1 [KO:K01116] [EC:3.1.4.11]
5530	PPP3CA	protein phosphatase 3 catalytic subunit alpha [KO:K04348] [EC:3.1.3.16]
5532	PPP3CB	protein phosphatase 3 catalytic subunit beta [KO:K04348] [EC:3.1.3.16]
5533	PPP3CC	protein phosphatase 3 catalytic subunit gamma [KO:K04348] [EC:3.1.3.16]
5534	PPP3R1	protein phosphatase 3 regulatory subunit B, alpha [KO:K06268]
5535	PPP3R2	protein phosphatase 3 regulatory subunit B, beta [KO:K06268]
4772	NFATC1	nuclear factor of activated T cells 1 [KO:K04446]
4773	NFATC2	nuclear factor of activated T cells 2 [KO:K17332]
4775	NFATC3	nuclear factor of activated T cells 3 [KO:K17333]
5588	PRKCQ	protein kinase C theta [KO:K18052] [EC:2.7.11.13]
1147	CHUK	component of inhibitor of nuclear factor kappa B kinase complex [KO:K04467] [EC:2.7.11.10]
3551	IKBKB	inhibitor of nuclear factor kappa B kinase subunit beta [KO:K07209] [EC:2.7.11.10]
8517	IKBKG	inhibitor of nuclear factor kappa B kinase regulatory subunit gamma [KO:K07210]
4792	NFKBIA	NFKB inhibitor alpha [KO:K04734]
4793	NFKBIB	NFKB inhibitor beta [KO:K02581]
4794	NFKBIE	NFKB inhibitor epsilon [KO:K05872]
4790	NFKB1	nuclear factor kappa B subunit 1 [KO:K02580]
5970	RELA	RELA proto-oncogene, NF-kB subunit [KO:K04735]
5594	MAPK1	mitogen-activated protein kinase 1 [KO:K04371] [EC:2.7.11.24]
5595	MAPK3	mitogen-activated protein kinase 3 [KO:K04371] [EC:2.7.11.24]
2353	FOS	Fos proto-oncogene, AP-1 transcription factor subunit [KO:K04379]
5599	MAPK8	mitogen-activated protein kinase 8 [KO:K04440] [EC:2.7.11.24]
5602	MAPK10	mitogen-activated protein kinase 10 [KO:K04440] [EC:2.7.11.24]
5601	MAPK9	mitogen-activated protein kinase 9 [KO:K04440] [EC:2.7.11.24]
3725	JUN	Jun proto-oncogene, AP-1 transcription factor subunit [KO:K04448]
3565	IL4	interleukin 4 [KO:K05430]
3566	IL4R	interleukin 4 receptor [KO:K05071]
6778	STAT6	signal transducer and activator of transcription 6 [KO:K11225]
2625	GATA3	GATA binding protein 3 [KO:K17895]
861	RUNX1	RUNX family transcription factor 1 [KO:K08367]
53342	IL17D	interleukin 17D [KO:K05492]
9466	IL27RA	interleukin 27 receptor subunit alpha [KO:K19598]
3458	IFNG	interferon gamma [KO:K04687]
3459	IFNGR1	interferon gamma receptor 1 [KO:K05132]
3460	IFNGR2	interferon gamma receptor 2 [KO:K05133]
6772	STAT1	signal transducer and activator of transcription 1 [KO:K11220]
30009	TBX21	T-box transcription factor 21 [KO:K10166]
3558	IL2	interleukin 2 [KO:K05429]
3559	IL2RA	interleukin 2 receptor subunit alpha [KO:K05068]
3560	IL2RB	interleukin 2 receptor subunit beta [KO:K05069]
6776	STAT5A	signal transducer and activator of transcription 5A [KO:K11223]
6777	STAT5B	signal transducer and activator of transcription 5B [KO:K11224]
50943	FOXP3	forkhead box P3 [KO:K10163]
5914	RARA	retinoic acid receptor alpha [KO:K08527]
6256	RXRA	retinoid X receptor alpha [KO:K08524]
6257	RXRB	retinoid X receptor beta [KO:K08525]
6258	RXRG	retinoid X receptor gamma [KO:K08526]

## Sheet: Table S7 Th17 SNP
1,742,019 SNP in genes in the Th17 pathway (Table S6) were downloaded from dbSNP GRCh37 on 5th Jan 2021. And filtered to retain only those with clinical_significance containing "pathogen" or with a frequency > 0.05 and function_class containing at least one of: splice_acceptor_variant, stop_gained, initiator_codon_variant, stop_lost, splice_donor_variant, missense_variant, terminator_codon_varian…
#chr	pos	variation	variant_type	snp_id	clinical_significance from ClinVar	validation_status	function_class	gene	frequency
1	11109304	C>G,T	snv	1057519777	likely-pathogenic	by-frequency;by-alfa;by-cluster	genic_downstream_transcript_variant;missense_variant;coding_sequence_variant;non_coding_transcript_variant	MTOR	T:0.000016:2:TOPMED|T:0.:0:ALFA
1	11109318	A>C	snv	1057519915	likely-pathogenic	by-cluster	genic_downstream_transcript_variant;missense_variant;coding_sequence_variant;non_coding_transcript_variant	MTOR
1	11109320	T>A	snv	1057519916	likely-pathogenic	by-cluster	genic_downstream_transcript_variant;missense_variant;coding_sequence_variant;non_coding_transcript_variant	MTOR
1	11114326	A>G	snv	1057524044	likely-pathogenic	by-cluster	genic_downstream_transcript_variant;missense_variant;coding_sequence_variant;non_coding_transcript_variant	MTOR
1	11114338	A>G,T	snv	1085307113	pathogenic	by-cluster	genic_downstream_transcript_variant;missense_variant;coding_sequence_variant;non_coding_transcript_variant	MTOR
1	11114338	A>G,T	snv	1085307113	pathogenic	by-cluster	genic_downstream_transcript_variant;missense_variant;coding_sequence_variant;non_coding_transcript_variant	MTOR
1	11114363	C>T	snv	587777900	likely-pathogenic;not-provided	by-cluster	genic_downstream_transcript_variant;coding_sequence_variant;missense_variant;non_coding_transcript_variant	MTOR
1	11114402	C>A,T	snv	1557739557	likely-pathogenic;uncertain-significance	missense_variant;coding_sequence_variant;genic_downstream_transcript_variant;non_coding_transcript_variant	MTOR
1	11117039	C>T	snv	878855328	pathogenic	missense_variant;coding_sequence_variant;intron_variant;genic_downstream_transcript_variant	MTOR
1	11122122	G>T	snv	1057519778	likely-pathogenic	by-cluster	genic_downstream_transcript_variant;missense_variant;coding_sequence_variant;non_coding_transcript_variant	MTOR
1	11124516	G>A,T	snv	587777894	pathogenic;likely-pathogenic;not-provided	by-cluster	genic_downstream_transcript_variant;coding_sequence_variant;missense_variant;non_coding_transcript_variant	MTOR
1	11124517	A>G,T	snv	1057519917	likely-pathogenic	by-cluster	genic_downstream_transcript_variant;missense_variant;coding_sequence_variant;non_coding_transcript_variant	MTOR
1	11124535	G>A,C	snv	774204282	likely-pathogenic	by-frequency;by-alfa;by-cluster	coding_sequence_variant;non_coding_transcript_variant;synonymous_variant;missense_variant;genic_downstream_transcript_variant	MTOR	A:0.000033:4:ExAC|A:0.000032:1:GnomAD|A:0.000028:7:GnomAD_exomes|A:0.000064:8:TOPMED|A:0.000089:1:ALFA
1	11127800	C>T	snv	1057519780	likely-pathogenic	by-cluster	genic_downstream_transcript_variant;missense_variant;coding_sequence_variant;non_coding_transcript_variant	MTOR
1	11128107	G>A,T	snv	587777893	not-provided;pathogenic	by-cluster	genic_downstream_transcript_variant;coding_sequence_variant;missense_variant;non_coding_transcript_variant	MTOR
1	11128126	C>T	snv	1057524049	likely-pathogenic	by-cluster	genic_downstream_transcript_variant;missense_variant;coding_sequence_variant;non_coding_transcript_variant	MTOR
1	11129789	A>C	snv	869312666	pathogenic	non_coding_transcript_variant;coding_sequence_variant;genic_downstream_transcript_variant;missense_variant	MTOR
1	11130589	G>A,C	snv	2275527	benign	by-frequency;by-alfa;by-cluster	synonymous_variant;missense_variant;genic_downstream_transcript_variant;coding_sequence_variant;non_coding_transcript_variant	MTOR	A:0.228634:1145:1000Genomes|A:0.243383:938:ALSPAC|A:0.174121:109:Chileans|A:0.227902:1021:Estonian|A:0.221518:26824:ExAC|A:0.24:72:FINRISK|A:0.225:9:GENOME_DK|A:0.282488:8830:GnomAD|A:0.215504:53592:GnomAD_exomes|A:0.305936:3979:GoESP|A:0.187375:187:GoNL|A:0.295021:557:HapMap|A:0.104038:304:KOREAN|A:0.114083:209:Korea1K|A:0.219101:117:MGP|A:0.211667:127:NorthernSweden|A:0.310185:67:Qatari|G:0.413…
1	11130589	G>A,C	snv	2275527	benign	by-frequency;by-alfa;by-cluster	synonymous_variant;missense_variant;genic_downstream_transcript_variant;coding_sequence_variant;non_coding_transcript_variant	MTOR	A:0.228634:1145:1000Genomes|A:0.243383:938:ALSPAC|A:0.174121:109:Chileans|A:0.227902:1021:Estonian|A:0.221518:26824:ExAC|A:0.24:72:FINRISK|A:0.225:9:GENOME_DK|A:0.282488:8830:GnomAD|A:0.215504:53592:GnomAD_exomes|A:0.305936:3979:GoESP|A:0.187375:187:GoNL|A:0.295021:557:HapMap|A:0.104038:304:KOREAN|A:0.114083:209:Korea1K|A:0.219101:117:MGP|A:0.211667:127:NorthernSweden|A:0.310185:67:Qatari|G:0.413…
1	11130589	G>A,C	snv	2275527	benign	by-frequency;by-alfa;by-cluster	synonymous_variant;missense_variant;genic_downstream_transcript_variant;coding_sequence_variant;non_coding_transcript_variant	MTOR	A:0.228634:1145:1000Genomes|A:0.243383:938:ALSPAC|A:0.174121:109:Chileans|A:0.227902:1021:Estonian|A:0.221518:26824:ExAC|A:0.24:72:FINRISK|A:0.225:9:GENOME_DK|A:0.282488:8830:GnomAD|A:0.215504:53592:GnomAD_exomes|A:0.305936:3979:GoESP|A:0.187375:187:GoNL|A:0.295021:557:HapMap|A:0.104038:304:KOREAN|A:0.114083:209:Korea1K|A:0.219101:117:MGP|A:0.211667:127:NorthernSweden|A:0.310185:67:Qatari|G:0.413…
1	11130589	G>A,C	snv	2275527	benign	by-frequency;by-alfa;by-cluster	synonymous_variant;missense_variant;genic_downstream_transcript_variant;coding_sequence_variant;non_coding_transcript_variant	MTOR	A:0.228634:1145:1000Genomes|A:0.243383:938:ALSPAC|A:0.174121:109:Chileans|A:0.227902:1021:Estonian|A:0.221518:26824:ExAC|A:0.24:72:FINRISK|A:0.225:9:GENOME_DK|A:0.282488:8830:GnomAD|A:0.215504:53592:GnomAD_exomes|A:0.305936:3979:GoESP|A:0.187375:187:GoNL|A:0.295021:557:HapMap|A:0.104038:304:KOREAN|A:0.114083:209:Korea1K|A:0.219101:117:MGP|A:0.211667:127:NorthernSweden|A:0.310185:67:Qatari|G:0.413…
1	11130747	C>T	snv	863225264	pathogenic;uncertain-significance	by-cluster	non_coding_transcript_variant;coding_sequence_variant;genic_downstream_transcript_variant;missense_variant	MTOR
1	11144735	C>T	snv	869312671	pathogenic	missense_variant;coding_sequence_variant;genic_downstream_transcript_variant;non_coding_transcript_variant;downstream_transcript_variant	MTOR;MTOR-AS1
1	11157172	G>C	snv	1057519913	likely-pathogenic	by-cluster	genic_downstream_transcript_variant;missense_variant;coding_sequence_variant;non_coding_transcript_variant	MTOR
1	11157173	C>A,T	snv	786205165	pathogenic;likely-pathogenic	by-cluster	non_coding_transcript_variant;coding_sequence_variant;genic_downstream_transcript_variant;missense_variant	MTOR
1	11157174	A>G	snv	1057519914	likely-pathogenic;pathogenic	by-cluster	genic_downstream_transcript_variant;missense_variant;coding_sequence_variant;non_coding_transcript_variant	MTOR
1	11157242	A>G	snv	1057519779	likely-pathogenic;pathogenic	by-cluster	genic_downstream_transcript_variant;missense_variant;coding_sequence_variant;non_coding_transcript_variant	MTOR
1	11157255	A>C	snv	1085307114	pathogenic	genic_downstream_transcript_variant;missense_variant;coding_sequence_variant;non_coding_transcript_variant	MTOR
1	11189732	G>A,C	snv	28990992		by-frequency;by-alfa;by-cluster	coding_sequence_variant;non_coding_transcript_variant;intron_variant;synonymous_variant;missense_variant	MTOR;ANGPTL7	C:0.055112:276:1000Genomes|C:0.001297:5:ALSPAC|C:0.024512:2967:ExAC|C:0.026026:817:GnomAD|C:0.02545:331:GoESP|C:0.030801:90:KOREAN|C:0.032751:60:Korea1K|C:0.007491:4:MGP|C:0.058032:4567:PAGE_STUDY|C:0.032407:7:Qatari|G:0.4375:21:SGDP_PRJ|C:0.031807:3994:TOPMED|C:0.001079:4:TWINSUK|C:0.042345:26:Vietnamese|C:0.005816:65:ALFA
1	11189792	G>C	snv	570718504		by-frequency;by-cluster	missense_variant;intron_variant;coding_sequence_variant;non_coding_transcript_variant	MTOR;ANGPTL7	G:0.5:1:SGDP_PRJ
1	11194185	A>G	snv	12142212		by-frequency;by-alfa;by-cluster	coding_sequence_variant;intron_variant;missense_variant	MTOR;ANGPTL7	G:0.10004:501:1000Genomes|G:0.02439:94:ALSPAC|G:0.033036:148:Estonian|G:0.059896:1880:GnomAD|G:0.019038:19:GoNL|G:0.080247:26:HapMap|G:0.063655:186:KOREAN|G:0.068777:126:Korea1K|G:0.02:12:NorthernSweden|G:0.055556:12:Qatari|A:0.420455:37:SGDP_PRJ|A:0.357143:5:Siberian|G:0.059983:7532:TOPMED|G:0.023193:86:TWINSUK|G:0.108491:23:Vietnamese|G:0.046703:830:ALFA
1	11209377	C>T	snv	1571172420		by-frequency	coding_sequence_variant;non_coding_transcript_variant;missense_variant	MTOR	C:0.5:1:SGDP_PRJ
1	11228672	C>A,T	snv	778855567	pathogenic	by-frequency;by-cluster	coding_sequence_variant;missense_variant;non_coding_transcript_variant	MTOR	T:0.000032:1:GnomAD|T:0.000016:4:GnomAD_exomes
1	11228701	G>A,T	snv	1064261		by-frequency;by-alfa;by-cluster	non_coding_transcript_variant;missense_variant;coding_sequence_variant;synonymous_variant	MTOR	G:0.299521:1500:1000Genomes|G:0.276077:1064:ALSPAC|G:0.273661:1226:Estonian|G:0.257114:31192:ExAC|G:0.25:76:FINRISK|G:0.275:11:GENOME_DK|G:0.354748:11110:GnomAD|G:0.248768:62504:GnomAD_exomes|G:0.382439:4974:GoESP|G:0.226453:226:GoNL|G:0.371036:702:HapMap|G:0.106826:313:KOREAN|G:0.115721:212:Korea1K|G:0.245318:131:MGP|G:0.24:144:NorthernSweden|G:0.347222:75:Qatari|G:0.16537:85:SGDP_PRJ|G:0.125:7:…
1	11228701	G>A,T	snv	1064261		by-frequency;by-alfa;by-cluster	non_coding_transcript_variant;missense_variant;coding_sequence_variant;synonymous_variant	MTOR	G:0.299521:1500:1000Genomes|G:0.276077:1064:ALSPAC|G:0.273661:1226:Estonian|G:0.257114:31192:ExAC|G:0.25:76:FINRISK|G:0.275:11:GENOME_DK|G:0.354748:11110:GnomAD|G:0.248768:62504:GnomAD_exomes|G:0.382439:4974:GoESP|G:0.226453:226:GoNL|G:0.371036:702:HapMap|G:0.106826:313:KOREAN|G:0.115721:212:Korea1K|G:0.245318:131:MGP|G:0.24:144:NorthernSweden|G:0.347222:75:Qatari|G:0.16537:85:SGDP_PRJ|G:0.125:7:…
1	11228701	G>A,T	snv	1064261		by-frequency;by-alfa;by-cluster	non_coding_transcript_variant;missense_variant;coding_sequence_variant;synonymous_variant	MTOR	G:0.299521:1500:1000Genomes|G:0.276077:1064:ALSPAC|G:0.273661:1226:Estonian|G:0.257114:31192:ExAC|G:0.25:76:FINRISK|G:0.275:11:GENOME_DK|G:0.354748:11110:GnomAD|G:0.248768:62504:GnomAD_exomes|G:0.382439:4974:GoESP|G:0.226453:226:GoNL|G:0.371036:702:HapMap|G:0.106826:313:KOREAN|G:0.115721:212:Korea1K|G:0.245318:131:MGP|G:0.24:144:NorthernSweden|G:0.347222:75:Qatari|G:0.16537:85:SGDP_PRJ|G:0.125:7:…
1	11228701	G>A,T	snv	1064261		by-frequency;by-alfa;by-cluster	non_coding_transcript_variant;missense_variant;coding_sequence_variant;synonymous_variant	MTOR	G:0.299521:1500:1000Genomes|G:0.276077:1064:ALSPAC|G:0.273661:1226:Estonian|G:0.257114:31192:ExAC|G:0.25:76:FINRISK|G:0.275:11:GENOME_DK|G:0.354748:11110:GnomAD|G:0.248768:62504:GnomAD_exomes|G:0.382439:4974:GoESP|G:0.226453:226:GoNL|G:0.371036:702:HapMap|G:0.106826:313:KOREAN|G:0.115721:212:Korea1K|G:0.245318:131:MGP|G:0.24:144:NorthernSweden|G:0.347222:75:Qatari|G:0.16537:85:SGDP_PRJ|G:0.125:7:…
1	11228701	G>A,T	snv	1064261		by-frequency;by-alfa;by-cluster	non_coding_transcript_variant;missense_variant;coding_sequence_variant;synonymous_variant	MTOR	G:0.299521:1500:1000Genomes|G:0.276077:1064:ALSPAC|G:0.273661:1226:Estonian|G:0.257114:31192:ExAC|G:0.25:76:FINRISK|G:0.275:11:GENOME_DK|G:0.354748:11110:GnomAD|G:0.248768:62504:GnomAD_exomes|G:0.382439:4974:GoESP|G:0.226453:226:GoNL|G:0.371036:702:HapMap|G:0.106826:313:KOREAN|G:0.115721:212:Korea1K|G:0.245318:131:MGP|G:0.24:144:NorthernSweden|G:0.347222:75:Qatari|G:0.16537:85:SGDP_PRJ|G:0.125:7:…
1	11228701	G>A,T	snv	1064261		by-frequency;by-alfa;by-cluster	non_coding_transcript_variant;missense_variant;coding_sequence_variant;synonymous_variant	MTOR	G:0.299521:1500:1000Genomes|G:0.276077:1064:ALSPAC|G:0.273661:1226:Estonian|G:0.257114:31192:ExAC|G:0.25:76:FINRISK|G:0.275:11:GENOME_DK|G:0.354748:11110:GnomAD|G:0.248768:62504:GnomAD_exomes|G:0.382439:4974:GoESP|G:0.226453:226:GoNL|G:0.371036:702:HapMap|G:0.106826:313:KOREAN|G:0.115721:212:Korea1K|G:0.245318:131:MGP|G:0.24:144:NorthernSweden|G:0.347222:75:Qatari|G:0.16537:85:SGDP_PRJ|G:0.125:7:…
1	11228701	G>A,T	snv	1064261		by-frequency;by-alfa;by-cluster	non_coding_transcript_variant;missense_variant;coding_sequence_variant;synonymous_variant	MTOR	G:0.299521:1500:1000Genomes|G:0.276077:1064:ALSPAC|G:0.273661:1226:Estonian|G:0.257114:31192:ExAC|G:0.25:76:FINRISK|G:0.275:11:GENOME_DK|G:0.354748:11110:GnomAD|G:0.248768:62504:GnomAD_exomes|G:0.382439:4974:GoESP|G:0.226453:226:GoNL|G:0.371036:702:HapMap|G:0.106826:313:KOREAN|G:0.115721:212:Korea1K|G:0.245318:131:MGP|G:0.24:144:NorthernSweden|G:0.347222:75:Qatari|G:0.16537:85:SGDP_PRJ|G:0.125:7:…
1	11234231	C>T	snv	1569716272		by-frequency	non_coding_transcript_variant;coding_sequence_variant;missense_variant	MTOR	C:0.5:1:SGDP_PRJ
[truncated: 2,660 more rows]
